# Supplementary material for: (E)-Ethyl N′-(2-hydroxy­benzyl­idene)­hydrazinecarboxyl­ate
Source: Acta Crystallogr Sect E Struct Rep Online. 2008 Jul 19;64(Pt 8):o1547. doi: 10.1107/S1600536808022307 (PMC2962171; doi:10.1107/S1600536808022307)
Supplement: Supplementary file 2 [file e-64-o1547-Isup2.hkl]

#
# h,k,l, Fc-squared, Fo-squared, sigma(Fo-squared) and status flag
#
data_I
_shelx_title ' SSS in P21/c'
_shelx_refln_list_code          4
_shelx_F_calc_maximum      475.92
_exptl_crystal_F_000       879.83
_reflns_d_resolution_high  0.8407
 
loop_
 _symmetry_equiv_pos_as_xyz
 'x, y, z'
 '-x, y+1/2, -z+1/2'
 '-x, -y, -z'
 'x, -y-1/2, z-1/2'
 
_cell_length_a    11.5350
_cell_length_b    22.0500
_cell_length_c     9.0050
_cell_angle_alpha  90.000
_cell_angle_beta  111.669
_cell_angle_gamma  90.000
 
_shelx_F_squared_multiplier     1.000
 
loop_
 _refln_index_h
 _refln_index_k
 _refln_index_l
 _refln_F_squared_calc
 _refln_F_squared_meas
 _refln_F_squared_sigma
 _refln_observed_status
   1   0   0    28246.00    26993.62    504.98 o
   2   0   0    10766.45     7934.65   2118.02 o
   3   0   0      397.71      316.28     25.01 o
   4   0   0       24.83       18.84      5.48 o
   5   0   0      303.90      306.23     17.70 o
   6   0   0      280.43      301.01     23.44 o
   7   0   0      341.67      382.48     22.89 o
   8   0   0      158.98      194.96     20.09 o
   9   0   0        0.35        6.52     10.64 o
  10   0   0       21.45       15.87     17.10 o
  11   0   0       50.79       65.56     33.99 o
  12   0   0        0.46       10.93     25.49 o
   1   1   0      616.72      618.91     38.89 o
   2   1   0     2549.41     2127.79     61.42 o
   3   1   0       54.44       46.24      4.39 o
   4   1   0     1535.25     1326.71    145.31 o
   5   1   0       76.63       78.34     13.57 o
   6   1   0       13.75       16.40      5.13 o
   7   1   0      260.13      216.53     32.55 o
   8   1   0       32.22       26.61      7.22 o
   9   1   0       10.68       12.29      8.27 o
  10   1   0        6.92        4.44     11.63 o
  11   1   0        1.33        9.71     17.17 o
  12   1   0       28.56       56.38     24.45 o
   0   2   0       48.16       32.57      6.35 o
   1   2   0       59.17       51.31      2.67 o
   2   2   0      339.55      368.40     16.61 o
   3   2   0        8.59        6.61      2.60 o
   4   2   0      159.60      150.76      7.90 o
   5   2   0        5.20        2.28      3.76 o
   6   2   0      239.45      270.34     13.12 o
   7   2   0      150.36      165.61     12.19 o
   8   2   0       17.17       16.60      6.98 o
   9   2   0       19.75       18.24      8.96 o
  10   2   0       12.51       20.62     12.99 o
  11   2   0       15.80        0.00     16.72 o
  12   2   0       33.29       57.06     38.85 o
   1   3   0     7499.60     7823.44    404.32 o
   2   3   0      326.24      337.39     20.37 o
   3   3   0     1888.36     1973.33     91.14 o
   4   3   0      553.37      488.96     34.13 o
   5   3   0      616.90      652.57     26.89 o
   6   3   0      435.47      454.40     15.92 o
   7   3   0      510.44      530.42     18.52 o
   8   3   0        0.13        5.43      5.82 o
   9   3   0        4.31        9.91      9.52 o
  10   3   0       35.42       36.71     13.30 o
  11   3   0        1.21        3.65     14.35 o
  12   3   0       29.78       44.92     35.21 o
   0   4   0      129.41      129.35      7.88 o
   1   4   0     1539.91     1815.83    103.12 o
   2   4   0     2958.20     3033.76    135.65 o
   3   4   0      241.25      225.15     10.84 o
   4   4   0       17.52       15.13      4.02 o
   5   4   0        6.64        4.05      4.00 o
   6   4   0      552.78      572.62     17.56 o
   7   4   0      131.83      142.96     11.49 o
   8   4   0      121.77      141.64     14.31 o
   9   4   0        9.02        9.39     10.23 o
  10   4   0        2.02        4.25     10.43 o
  11   4   0        0.10        6.90     17.46 o
  12   4   0        0.68        0.00     25.49 o
   1   5   0    10867.53    11759.86    368.66 o
   2   5   0       21.65       22.00      3.40 o
   3   5   0      392.56      376.17     20.50 o
   4   5   0      191.45      196.80      9.15 o
   5   5   0      438.02      452.19     21.29 o
   6   5   0      435.01      459.90     17.58 o
   7   5   0        0.28        0.00      5.25 o
   8   5   0       31.24       34.84     11.35 o
   9   5   0        0.82        0.14      8.91 o
  10   5   0        0.26        0.00     10.56 o
  11   5   0        8.82       21.98     19.52 o
  12   5   0       17.99        6.50     21.28 o
   0   6   0     3317.42     4194.06    394.00 o
   1   6   0       46.09       44.37      4.27 o
   2   6   0     1205.53     1156.23     50.31 o
   3   6   0      249.04      255.54     13.94 o
   4   6   0        0.07        1.57      3.56 o
   5   6   0      182.78      191.41     12.31 o
   6   6   0        7.10        9.64      5.37 o
   7   6   0       37.16       24.16      7.41 o
   8   6   0       10.44        4.93      8.39 o
   9   6   0        0.53        1.19      8.72 o
  10   6   0        4.39        2.04     12.09 o
  11   6   0        5.39        2.10     14.42 o
  12   6   0        1.00        5.63     20.05 o
   1   7   0      663.98      767.32     58.05 o
   2   7   0      423.75      455.41     16.85 o
   3   7   0       75.87       78.74      6.42 o
   4   7   0     1752.73     1811.70     59.45 o
   5   7   0       23.41       32.97      6.15 o
   6   7   0      145.07      154.31     12.30 o
   7   7   0      214.76      221.02     19.14 o
   8   7   0       59.50       45.95     11.76 o
   9   7   0       30.94       32.46     14.17 o
  10   7   0        0.81        6.76     13.28 o
  11   7   0        3.98        0.00     13.19 o
  12   7   0        9.46       23.02     23.99 o
   0   8   0     1096.31     1185.23    107.43 o
   1   8   0       24.04       22.41      5.26 o
   2   8   0      531.23      603.16     34.48 o
   3   8   0      724.68      689.64     24.30 o
   4   8   0        4.21        0.00      3.72 o
   5   8   0      124.07      126.57      9.79 o
   6   8   0      571.71      586.60     32.79 o
   7   8   0        2.50        4.05      7.97 o
   8   8   0       34.15       34.90     11.61 o
   9   8   0        4.83        0.00     10.73 o
  10   8   0        0.21        0.00     12.04 o
  11   8   0        7.21       12.38     16.22 o
  12   8   0        3.52        6.97     21.58 o
   1   9   0      894.96      758.30    116.82 o
   2   9   0       68.32       51.79      6.02 o
   3   9   0       34.72       32.56      5.70 o
   4   9   0       55.19       71.82      7.54 o
   5   9   0        7.98       15.30      5.79 o
   6   9   0       81.09       81.66     10.97 o
   7   9   0       10.76       11.72     10.22 o
   8   9   0       12.05        6.36     10.68 o
   9   9   0        6.75        1.52     10.59 o
  10   9   0        0.07        0.12     13.54 o
  11   9   0        1.32        1.38     15.29 o
   0  10   0     1752.12     2094.96    107.82 o
   1  10   0      209.32      242.44     11.40 o
   2  10   0      890.96      925.57     19.39 o
   3  10   0       86.59       97.63      8.21 o
   4  10   0       59.43       67.43      7.69 o
   5  10   0      334.66      319.09     14.45 o
   6  10   0       73.82       67.03     12.78 o
   7  10   0        5.18        0.00      8.76 o
   8  10   0        0.79        0.00      9.38 o
   9  10   0        2.14        0.00     12.29 o
  10  10   0        0.90        1.86     13.55 o
  11  10   0        4.17        0.00     15.81 o
   1  11   0      216.19      229.15     17.52 o
   2  11   0       29.21       35.00      6.18 o
   3  11   0        0.85        1.84      3.79 o
   4  11   0       39.56       38.61      7.48 o
   5  11   0      161.27      180.94     13.95 o
   6  11   0       41.70       24.89     10.32 o
   7  11   0       22.96       29.78     11.81 o
   8  11   0        1.46        0.00     10.53 o
   9  11   0        9.41       11.07     13.77 o
  10  11   0       13.66       13.94     15.83 o
  11  11   0        0.45        0.04     16.43 o
   0  12   0     1364.05     1892.22    117.17 o
   1  12   0     1028.45     1214.85     70.30 o
   2  12   0       49.66       61.72      7.63 o
   3  12   0        1.22        1.67      4.13 o
   4  12   0       11.91        9.56      5.45 o
   5  12   0      148.46      181.67     17.12 o
   6  12   0      305.04      349.25     30.14 o
   7  12   0       10.72        4.55     12.33 o
   8  12   0       26.56       16.70     14.42 o
   9  12   0        8.06        6.68     14.24 o
  10  12   0        0.04        8.37     16.55 o
  11  12   0        1.22        0.00     16.47 o
   1  13   0       34.08       44.70      7.24 o
   2  13   0      213.13      244.33     12.56 o
   3  13   0      106.13      100.22      9.67 o
   4  13   0       10.87        6.31      7.13 o
   5  13   0        0.24        0.00      6.71 o
   6  13   0      666.42      693.93     70.88 o
   7  13   0      365.15      318.99     41.28 o
   8  13   0       61.69       61.55     19.23 o
   9  13   0       18.51        3.07     14.24 o
  10  13   0        2.49        0.00     15.51 o
  11  13   0        0.95        0.00     24.28 o
   0  14   0      444.84      413.17     29.42 o
   1  14   0      267.05      276.27     14.03 o
   2  14   0      110.79      134.43     11.16 o
   3  14   0       10.33        6.27      5.58 o
   4  14   0       65.63       56.82     12.15 o
   5  14   0       25.70       30.26     10.71 o
   6  14   0      331.71      292.87     29.43 o
   7  14   0      127.56      121.89     22.85 o
   8  14   0      114.09       90.32     22.87 o
   9  14   0       79.70       70.27     21.86 o
  10  14   0        0.18        8.82     17.02 o
   1  15   0       90.79       90.59     10.07 o
   2  15   0       32.16       19.58      6.85 o
   3  15   0       67.54       73.98     11.08 o
   4  15   0      308.08      296.10     21.53 o
   5  15   0      266.92      241.12     34.22 o
   6  15   0      524.80      512.64     53.43 o
   7  15   0       12.96        8.11     13.69 o
   8  15   0        6.75       20.94     17.17 o
   9  15   0       62.01       85.15     25.71 o
  10  15   0        6.44        7.01     17.05 o
   0  16   0       22.77       11.52      9.06 o
   1  16   0       38.48       43.94      8.39 o
   2  16   0       18.18       12.34      6.56 o
   3  16   0      313.43      317.66     18.98 o
   4  16   0      620.05      570.92     48.73 o
   5  16   0        8.44        1.44     11.75 o
   6  16   0      273.09      279.49     40.69 o
   7  16   0      317.13      266.40     38.75 o
   8  16   0        3.12        7.53     14.25 o
   9  16   0       29.63       35.51     20.35 o
  10  16   0        0.09       19.42     31.56 o
   1  17   0       34.42       24.65      7.66 o
   2  17   0        3.38        5.57      7.23 o
   3  17   0      714.42      696.12     55.87 o
   4  17   0      375.79      385.87     51.17 o
   5  17   0      434.42      324.32     31.14 o
   6  17   0      136.41      123.42     23.81 o
   7  17   0        0.02        0.00     13.92 o
   8  17   0        2.63        0.00     15.05 o
   9  17   0       34.37       34.50     21.82 o
   0  18   0        2.01       14.78     10.47 o
   1  18   0       45.74       41.92      9.45 o
   2  18   0       12.80       25.56      9.23 o
   3  18   0      212.48      278.53     47.96 o
   4  18   0        6.57        0.00     10.60 o
   5  18   0      226.72      221.93     28.43 o
   6  18   0       33.06       25.34     17.28 o
   7  18   0       54.73       41.41     18.49 o
   8  18   0        6.85       10.64     16.99 o
   9  18   0        0.17        0.00     20.64 o
   1  19   0       26.16       19.89      9.62 o
   2  19   0       29.59       26.74     12.08 o
   3  19   0      531.51      615.03     88.04 o
   4  19   0      130.59       99.70     36.09 o
   5  19   0        0.79        2.14     13.19 o
   6  19   0        3.45       10.39     15.11 o
   7  19   0       43.58       42.70     20.44 o
   8  19   0        7.71        0.89     16.93 o
   0  20   0        9.24        6.07     11.43 o
   1  20   0        0.39       14.04      9.29 o
   2  20   0      117.83      113.14     20.64 o
   3  20   0       20.60       19.07     13.91 o
   4  20   0        2.25        4.37     14.59 o
   5  20   0      108.13       82.95     28.81 o
   6  20   0        6.10        0.00     14.17 o
   7  20   0        0.41        1.23     16.55 o
   8  20   0        0.68       21.85     37.63 o
   1  21   0      257.74      255.92     23.56 o
   2  21   0        5.34        0.00     12.47 o
   3  21   0      118.62       92.95     32.75 o
   4  21   0      199.95      186.27     53.42 o
   5  21   0       23.96        0.00     16.74 o
   6  21   0       18.10        0.00     16.29 o
   7  21   0        8.69       26.44     19.82 o
   0  22   0      162.14      207.61     43.71 o
   1  22   0       37.87        9.93     18.62 o
   2  22   0        1.63       11.24     21.39 o
   3  22   0        3.92        2.17     13.37 o
   4  22   0       52.69       46.52     18.61 o
   5  22   0       38.13       37.08     20.23 o
   6  22   0        0.32        0.00     16.60 o
   1  23   0       15.68        0.00     20.64 o
   2  23   0       12.47       27.77     17.69 o
   3  23   0       22.76        4.77     15.92 o
   4  23   0        3.85        0.00     13.87 o
   5  23   0       34.84       14.57     19.16 o
   6  23   0        0.20       21.39     22.12 o
   1  24   0       12.50        6.07     26.71 o
   2  24   0       62.74       30.35     30.35 o
   3  24   0        7.79       13.70     17.67 o
   4  24   0        7.35        3.58     16.89 o
   5  24   0        1.18        0.00     20.71 o
   1  25   0       50.07       63.13     35.21 o
   2  25   0       10.51        0.00     26.71 o
   3  25   0        2.05        0.00     21.25 o
 -13   1   1        4.61        0.00     18.65 o
 -12   1   1        9.85        9.82     18.65 o
 -11   1   1        1.38        5.94     15.17 o
 -10   1   1        1.06        3.75     10.73 o
  -9   1   1        4.43        8.49      6.85 o
  -8   1   1       55.07       49.27      8.43 o
  -7   1   1       62.64       68.39      8.20 o
  -6   1   1      401.29      393.85     21.85 o
  -5   1   1       65.66       52.39      5.66 o
  -4   1   1      400.63      335.76     30.57 o
  -3   1   1       32.22       30.16      3.29 o
  -2   1   1       84.13       86.76      3.72 o
  -1   1   1      338.44      296.68     37.96 o
   0   1   1      553.13      527.27     12.78 o
   1   1   1     1358.53     1117.66     51.38 o
   2   1   1     1116.15     1015.95     24.49 o
   3   1   1     1111.94     1018.20     22.91 o
   4   1   1      223.74      157.55     29.24 o
   5   1   1      139.25      161.87     10.77 o
   6   1   1        2.35        5.63      4.83 o
   7   1   1        8.99        9.97      6.12 o
   8   1   1        1.44        1.26      6.54 o
   9   1   1       54.29       64.86     11.89 o
  10   1   1       27.49       33.22     16.02 o
  11   1   1       79.45      106.84     38.85 o
 -13   2   1        0.92        0.00     27.32 o
 -12   2   1        0.00        2.79     16.60 o
 -11   2   1        2.62        0.61     15.38 o
 -10   2   1       10.57       17.31     13.07 o
  -9   2   1        0.61        2.99      7.80 o
  -8   2   1        2.77        0.00      5.14 o
  -7   2   1       71.88       80.81      8.90 o
  -6   2   1        5.45        8.30      4.36 o
  -5   2   1       39.68       34.48      5.49 o
  -4   2   1      252.08      239.43      9.66 o
  -3   2   1      113.75       98.25      8.07 o
  -2   2   1      341.62      261.12     15.18 o
  -1   2   1       17.15       18.81      1.96 o
   0   2   1       62.35       64.22      3.99 o
   1   2   1      316.78      263.89      6.63 o
   2   2   1        0.01        2.36      2.61 o
   3   2   1       26.31       25.62      4.78 o
   4   2   1       50.87       46.52      6.17 o
   5   2   1        1.90        0.24      3.95 o
   6   2   1        2.07        0.00      4.45 o
   7   2   1       78.86       79.56     10.21 o
   8   2   1        1.11        0.00      6.17 o
   9   2   1        1.79        0.00      8.27 o
  10   2   1       35.08       44.34     17.02 o
  11   2   1        0.28        0.00     17.58 o
 -13   3   1       10.46       18.23     23.60 o
 -12   3   1        2.23       21.93     19.19 o
 -11   3   1        3.57        0.68     13.07 o
 -10   3   1        0.56        0.00     10.47 o
  -9   3   1        3.15        0.00      7.50 o
  -8   3   1       63.91       50.80     10.11 o
  -7   3   1       99.50      108.06      9.65 o
  -6   3   1      103.41       95.01      8.18 o
  -5   3   1      522.11      462.42     16.98 o
  -4   3   1        2.81        4.08      2.69 o
  -3   3   1       48.14       46.10      4.41 o
  -2   3   1      812.28      718.39     46.63 o
  -1   3   1      184.67      245.58     18.76 o
   0   3   1       18.05       12.00      1.83 o
   1   3   1        1.59        8.18      3.00 o
   2   3   1     1407.70     1390.68     62.69 o
   3   3   1      895.34      817.44     26.99 o
   4   3   1      427.04      422.97     38.74 o
   5   3   1      568.58      604.67     54.32 o
   6   3   1        1.32        2.56      4.77 o
   7   3   1        0.06        0.00      4.80 o
   8   3   1       31.77       27.00      8.02 o
   9   3   1        7.61        0.00      9.53 o
  10   3   1       57.62       40.28     16.64 o
  11   3   1       90.92      123.22     30.47 o
  12   3   1        0.23        6.07     31.56 o
 -13   4   1        0.27        9.71     36.42 o
 -12   4   1        3.58        9.71     20.12 o
 -11   4   1        0.03        6.71     13.54 o
 -10   4   1        4.10        0.00      9.67 o
  -9   4   1        3.61        0.87      8.30 o
  -8   4   1       13.62        7.08      7.77 o
  -7   4   1       19.29       17.81      5.85 o
  -6   4   1       21.48       15.92      5.02 o
  -5   4   1        9.09        9.17      3.62 o
  -4   4   1      182.31      165.22      7.14 o
  -3   4   1      658.76      639.15     45.44 o
  -2   4   1    33453.50    35012.30   2233.25 o
  -1   4   1    32247.08    37450.42   1811.41 o
   0   4   1     1420.80     1564.45    145.36 o
   1   4   1       63.45       81.81      5.21 o
   2   4   1        0.03        0.00      2.70 o
   3   4   1        0.04        0.00      2.93 o
   4   4   1     1652.15     1623.57     76.69 o
   5   4   1       45.53       35.19      6.80 o
   6   4   1       57.37       44.97      8.02 o
   7   4   1       27.66       21.87      7.15 o
   8   4   1        0.02        0.00      6.00 o
   9   4   1       18.59       30.41     15.15 o
  10   4   1       33.82       13.88     16.21 o
  11   4   1        8.61       16.54     20.55 o
  12   4   1        3.29        0.00     21.46 o
 -12   5   1        0.48        5.29     19.30 o
 -11   5   1        0.70        0.00     12.29 o
 -10   5   1        8.92        4.33      9.38 o
  -9   5   1       47.39       56.37     13.43 o
  -8   5   1      146.75      131.85     15.70 o
  -7   5   1     1361.12     1497.32     48.32 o
  -6   5   1      206.29      192.26     10.12 o
  -5   5   1       94.80      102.99      7.16 o
  -4   5   1      167.23      158.42     12.49 o
  -3   5   1      684.92      650.95     42.74 o
  -2   5   1      925.08      787.53     61.01 o
  -1   5   1       80.58       80.76      4.78 o
   0   5   1     2936.73     3409.77    203.39 o
   1   5   1     1627.54     1837.32     72.32 o
   2   5   1      496.43      536.81     39.91 o
   3   5   1     1624.71     1832.36     86.44 o
   4   5   1     2825.52     3117.90    106.04 o
   5   5   1       46.69       51.26      7.69 o
   6   5   1      440.16      501.57     18.05 o
   7   5   1       41.51       34.25      8.12 o
   8   5   1       13.47       21.72      9.96 o
   9   5   1        0.02        0.00     11.75 o
  10   5   1        4.47       10.47     15.18 o
  11   5   1       10.45       24.54     18.32 o
 -12   6   1        0.98        0.00     18.44 o
 -11   6   1        4.07        0.30     13.98 o
 -10   6   1        0.08        0.00      9.02 o
  -9   6   1       78.88       85.19     15.30 o
  -8   6   1      173.74      172.79     18.01 o
  -7   6   1      126.95      156.95     16.32 o
  -6   6   1      101.04       87.69      7.67 o
  -5   6   1      121.78      124.72      7.46 o
  -4   6   1        0.74        1.84      2.65 o
  -3   6   1       41.58       41.23      3.94 o
  -2   6   1     4532.93     3941.35    213.43 o
  -1   6   1     1979.41     2233.22     86.20 o
   0   6   1     1062.32     1290.74     72.14 o
   1   6   1      135.88      173.12      7.05 o
   2   6   1      407.80      400.07     22.43 o
   3   6   1      204.42      250.69     13.39 o
   4   6   1     2169.65     2428.18     87.57 o
   5   6   1     1916.89     2178.02     77.29 o
   6   6   1      161.90      188.01     12.94 o
   7   6   1       14.94        9.52      6.88 o
   8   6   1       34.83       34.34     14.20 o
   9   6   1       30.20       48.02     17.10 o
  10   6   1       94.78       85.70     22.63 o
  11   6   1        7.34        0.26     16.29 o
 -12   7   1        7.66        0.00     25.49 o
 -11   7   1        0.30        0.00     13.98 o
 -10   7   1        0.10        0.00     10.23 o
  -9   7   1      121.69      123.89     17.49 o
  -8   7   1      439.65      488.48     34.27 o
  -7   7   1        9.50       19.60      9.07 o
  -6   7   1      492.87      484.84     22.62 o
  -5   7   1      211.83      192.27      9.04 o
  -4   7   1       73.02       82.03      5.91 o
  -3   7   1     1063.67      989.89     55.26 o
  -2   7   1       31.21       33.70      4.60 o
  -1   7   1     1765.07     1951.64     89.78 o
   0   7   1     2946.40     3227.25    171.37 o
   1   7   1       90.66      112.84      6.79 o
   2   7   1      260.02      222.26     10.41 o
   3   7   1     1828.03     2029.48    120.90 o
   4   7   1       23.07       13.35      5.43 o
   5   7   1     2180.42     2283.83    105.70 o
   6   7   1      374.18      395.13     19.17 o
   7   7   1        0.39        0.00      6.96 o
   8   7   1       15.17       16.95     11.40 o
   9   7   1       30.95       45.32     16.82 o
  10   7   1       12.10       18.39     16.52 o
  11   7   1        7.06        4.48     16.77 o
 -12   8   1        3.87        0.00     18.96 o
 -11   8   1        3.87        3.05     14.69 o
 -10   8   1        0.52        0.00     10.61 o
  -9   8   1        6.67        3.97      9.83 o
  -8   8   1       52.44       59.93     16.29 o
  -7   8   1       49.62       62.88     12.85 o
  -6   8   1      357.55      412.65     22.20 o
  -5   8   1        7.92       11.12      5.36 o
  -4   8   1      393.48      378.45     14.01 o
  -3   8   1     4781.52     4487.40    212.91 o
  -2   8   1     7474.24     7462.84    360.57 o
  -1   8   1     6767.23     7537.43    382.61 o
   0   8   1     4299.55     4979.33    236.81 o
   1   8   1      163.32      175.82      8.60 o
   2   8   1      283.28      298.06     14.56 o
   3   8   1      738.51      847.43     43.75 o
   4   8   1       78.98       67.32      7.86 o
   5   8   1      637.47      754.21     33.22 o
   6   8   1       90.84       84.37     10.26 o
   7   8   1        1.15        0.00      7.94 o
   8   8   1       21.42       15.99     12.80 o
   9   8   1       47.02       37.21     16.25 o
  10   8   1       10.07        1.68     14.24 o
  11   8   1        0.51        2.90     16.42 o
 -12   9   1        0.15        0.00     20.05 o
 -11   9   1        0.57        0.00     13.47 o
 -10   9   1        0.24        0.00     11.74 o
  -9   9   1        0.00        0.00      9.77 o
  -8   9   1        0.74        0.00      8.72 o
  -7   9   1      480.90      595.44     53.93 o
  -6   9   1      822.37      858.59     60.19 o
  -5   9   1        1.13        4.73      5.54 o
  -4   9   1       26.80       31.98      4.77 o
  -3   9   1      273.12      276.66     15.87 o
  -2   9   1        4.15        2.05      3.19 o
  -1   9   1      281.11      365.51     17.74 o
   0   9   1        3.22        9.39      4.21 o
   1   9   1      144.81      168.93      9.66 o
   2   9   1      387.97      439.56     23.99 o
   3   9   1     3176.27     3543.88    157.98 o
   4   9   1     2011.09     2156.19    111.37 o
   5   9   1      146.89      161.28     11.94 o
   6   9   1        0.00        0.00      6.70 o
   7   9   1        0.15        0.20     10.26 o
   8   9   1        1.42        7.65     11.25 o
   9   9   1        0.35        0.00     12.49 o
  10   9   1       48.48       38.07     18.14 o
  11   9   1       39.07       37.76     20.70 o
 -12  10   1        0.79       32.78     32.78 o
 -11  10   1        1.38        0.00     15.29 o
 -10  10   1       41.63       51.75     18.46 o
  -9  10   1       10.66        9.34     10.38 o
  -8  10   1        1.92        0.00      9.26 o
  -7  10   1       91.35       89.15     15.10 o
  -6  10   1       47.40       51.74     11.72 o
  -5  10   1      133.29      134.91     14.68 o
  -4  10   1        0.03        0.08      3.41 o
  -3  10   1      122.06      124.63      8.20 o
  -2  10   1      484.01      469.70     22.54 o
  -1  10   1       14.93       15.65      4.58 o
   0  10   1      908.62     1134.05     58.26 o
   1  10   1       55.03       69.68      7.07 o
   2  10   1      849.73      836.32     48.26 o
   3  10   1      621.34      667.77     37.57 o
   4  10   1       55.34       66.27      8.47 o
   5  10   1       25.82       18.10      6.34 o
   6  10   1      116.76      147.78     16.61 o
   7  10   1      347.95      333.12     29.67 o
   8  10   1        0.94        0.00     10.68 o
   9  10   1       11.51       12.54     14.72 o
  10  10   1        9.12       20.54     16.52 o
  11  10   1        1.02        0.00     14.82 o
 -11  11   1        0.36       19.34     16.94 o
 -10  11   1       33.63       57.38     19.20 o
  -9  11   1       23.40        4.01     14.24 o
  -8  11   1       96.60      109.18     18.31 o
  -7  11   1       51.79       52.56     13.80 o
  -6  11   1        1.13        2.95      7.42 o
  -5  11   1      230.32      229.76     19.10 o
  -4  11   1       61.54       66.26      7.09 o
  -3  11   1     1533.32     1502.19     54.28 o
  -2  11   1      344.91      350.69     15.93 o
  -1  11   1     1133.45     1329.33     48.48 o
   0  11   1     2449.42     2991.51    131.63 o
   1  11   1      459.95      560.62     25.26 o
   2  11   1      705.06      803.15     52.98 o
   3  11   1      224.42      199.04     11.84 o
   4  11   1       20.83       12.43      6.05 o
   5  11   1       33.99       33.03      7.79 o
   6  11   1       52.86       54.59     15.76 o
   7  11   1      266.70      292.76     29.60 o
   8  11   1        8.27        7.08     12.67 o
   9  11   1        3.69        0.00     11.96 o
  10  11   1       13.79       17.03     17.41 o
  11  11   1        0.31       29.14     35.21 o
 -11  12   1        3.10       17.63     17.41 o
 -10  12   1      104.71      112.33     24.59 o
  -9  12   1        6.88        0.00     12.19 o
  -8  12   1      164.55      195.62     21.81 o
  -7  12   1       95.17       99.97     17.24 o
  -6  12   1      112.72      111.47     16.00 o
  -5  12   1       60.89       75.69     13.13 o
  -4  12   1      742.58      643.20     53.12 o
  -3  12   1      334.42      314.85     18.32 o
  -2  12   1      525.37      539.62     16.36 o
  -1  12   1      199.10      190.53     33.24 o
   0  12   1        1.02        3.40      4.30 o
   1  12   1     1005.31     1109.33     62.92 o
   2  12   1       67.37       56.73     11.77 o
   3  12   1      204.05      230.94     15.08 o
   4  12   1      358.15      357.44     28.03 o
   5  12   1      424.87      451.49     33.37 o
   6  12   1       58.84       57.99     16.79 o
   7  12   1      526.70      561.42     37.36 o
   8  12   1       15.59        3.64     13.32 o
   9  12   1        5.23        0.00     12.42 o
  10  12   1        0.65        2.81     16.58 o
 -11  13   1       21.72       12.97     18.91 o
 -10  13   1       18.65       27.56     18.20 o
  -9  13   1       24.14       30.55     17.28 o
  -8  13   1        9.05        8.65     11.57 o
  -7  13   1        7.95       12.30     11.63 o
  -6  13   1        0.61        0.04      8.91 o
  -5  13   1       96.41      107.19     15.44 o
  -4  13   1      129.83      146.86     15.96 o
  -3  13   1      510.54      490.59     20.27 o
  -2  13   1      108.06      120.20      9.81 o
  -1  13   1       88.89       72.52     13.58 o
   0  13   1      924.15     1175.43     62.55 o
   1  13   1        0.04        0.19      4.27 o
   2  13   1       43.54       34.97      7.51 o
   3  13   1        0.01        2.01      5.67 o
   4  13   1       36.94       31.38      9.15 o
   5  13   1        5.30       13.96      9.73 o
   6  13   1       57.96       43.98     16.35 o
   7  13   1       46.14       52.11     18.63 o
   8  13   1       74.68       49.97     19.23 o
   9  13   1        2.16        7.50     15.76 o
  10  13   1        0.91        3.58     16.60 o
 -11  14   1        4.11        0.00     21.02 o
 -10  14   1        5.79       16.50     17.81 o
  -9  14   1       14.51        6.91     16.88 o
  -8  14   1       30.56       37.32     17.05 o
  -7  14   1       25.32       24.35     13.48 o
  -6  14   1       26.10       19.45     10.87 o
  -5  14   1      118.34      116.75     16.04 o
  -4  14   1       95.13       96.97     14.11 o
  -3  14   1        0.01        1.55      5.82 o
  -2  14   1      309.77      327.36     17.83 o
  -1  14   1      468.53      489.95     18.83 o
   0  14   1       41.37       44.15      7.85 o
   1  14   1      395.12      430.86     20.58 o
   2  14   1      511.81      529.46     42.55 o
   3  14   1       68.53       69.46      9.90 o
   4  14   1      138.70      118.01     18.05 o
   5  14   1       56.67       62.79     16.93 o
   6  14   1       93.33       67.01     18.91 o
   7  14   1       15.33        9.84     13.93 o
   8  14   1        8.88        0.00     13.91 o
   9  14   1       19.12       22.06     18.29 o
  10  14   1        2.86        0.00     24.89 o
 -10  15   1        0.60        4.82     17.75 o
  -9  15   1       13.87        7.57     17.22 o
  -8  15   1       27.58       27.15     18.12 o
  -7  15   1       17.82       12.19     13.91 o
  -6  15   1        2.98        7.43     10.56 o
  -5  15   1      148.14      140.65     18.22 o
  -4  15   1       45.02       40.55     11.22 o
  -3  15   1       18.99       19.62      8.30 o
  -2  15   1       23.14       24.31      6.65 o
  -1  15   1        0.10        2.37      5.06 o
   0  15   1        3.80        8.09      5.64 o
   1  15   1      201.00      217.20     13.60 o
   2  15   1      199.93      188.20     14.39 o
   3  15   1       50.26       64.24     10.94 o
   4  15   1        3.29       16.03     12.06 o
   5  15   1      133.13      132.55     22.40 o
   6  15   1      114.09      108.17     22.53 o
   7  15   1        0.64        0.00     12.06 o
   8  15   1       45.06        9.59     14.88 o
   9  15   1        3.86        3.07     16.00 o
 -10  16   1        3.92        8.55     19.33 o
  -9  16   1        0.06        1.60     16.02 o
  -8  16   1       21.23       28.08     17.98 o
  -7  16   1      109.12       98.17     22.45 o
  -6  16   1       62.63       57.45     14.99 o
  -5  16   1        2.03        0.00      8.95 o
  -4  16   1       89.65       80.39     14.02 o
  -3  16   1      104.30       94.28     14.24 o
  -2  16   1       79.47       91.13     12.18 o
  -1  16   1        2.48        5.87      5.96 o
   0  16   1       17.68       11.89      6.43 o
   1  16   1      208.59      215.84     14.39 o
   2  16   1        8.07        6.21      7.20 o
   3  16   1      151.26      158.06     17.63 o
   4  16   1      584.42      578.83     47.33 o
   5  16   1      276.79      229.36     27.27 o
   6  16   1        4.66        0.15     11.87 o
   7  16   1       40.82       29.31     17.18 o
   8  16   1        2.98       12.80     16.52 o
   9  16   1        2.60        0.00     17.69 o
 -10  17   1       13.10       50.99     40.06 o
  -9  17   1       22.04       37.21     20.74 o
  -8  17   1      163.12      148.20     33.71 o
  -7  17   1       53.86       59.87     19.64 o
  -6  17   1        1.59        0.00     12.08 o
  -5  17   1       18.56        0.00      9.66 o
  -4  17   1      155.26      130.71     17.40 o
  -3  17   1        8.50        0.00      7.73 o
  -2  17   1      235.69      214.56     16.89 o
  -1  17   1       50.40       52.97      9.54 o
   0  17   1        2.94        0.00      6.12 o
   1  17   1      159.35      137.35     12.63 o
   2  17   1       14.09       10.48      7.83 o
   3  17   1       57.89       34.67     11.99 o
   4  17   1       32.54       29.72     14.88 o
   5  17   1      312.83      315.64     38.05 o
   6  17   1       58.18       50.87     19.47 o
   7  17   1       46.84       57.69     21.24 o
   8  17   1       11.85        7.27     15.85 o
  -9  18   1        2.55        0.00     17.93 o
  -8  18   1        6.31        0.00     15.21 o
  -7  18   1        2.87       11.70     15.05 o
  -6  18   1       10.20        0.00     12.72 o
  -5  18   1       46.54       22.42     14.98 o
  -4  18   1        0.81        0.00      9.53 o
  -3  18   1        0.18        0.00      8.64 o
  -2  18   1      306.52      242.92     24.63 o
  -1  18   1      437.85      433.53     27.69 o
   0  18   1        0.28        0.05      6.74 o
   1  18   1       24.62       27.98     10.01 o
   2  18   1        1.37        0.00      9.29 o
   3  18   1       10.67        4.93     12.12 o
   4  18   1      101.15       78.37     20.23 o
   5  18   1       70.16       50.18     17.75 o
   6  18   1       16.05        0.00     18.15 o
   7  18   1        0.08        3.07     15.13 o
   8  18   1        8.89        0.81     15.53 o
  -9  19   1        1.42        0.00     30.35 o
  -8  19   1        5.94        5.75     16.07 o
  -7  19   1       55.79       29.94     18.41 o
  -6  19   1        1.65        0.00     12.27 o
  -5  19   1      204.52      147.60     46.20 o
  -4  19   1        7.89        0.00     10.56 o
  -3  19   1       87.92       92.01     17.28 o
  -2  19   1       16.51       10.93     11.04 o
  -1  19   1        5.37        3.16      8.20 o
   0  19   1      169.26      189.02     17.17 o
   1  19   1        5.48        3.04      8.58 o
   2  19   1      441.62      452.58     47.02 o
   3  19   1        9.85       20.89     14.29 o
   4  19   1       99.86       95.97     21.21 o
   5  19   1        0.65        4.35     13.55 o
   6  19   1        0.13        0.00     15.46 o
   7  19   1        5.12       10.83     17.05 o
  -8  20   1        8.09        0.00     15.87 o
  -7  20   1        0.55        0.00     15.08 o
  -6  20   1        4.58        2.32     14.59 o
  -5  20   1       21.73       15.70     14.90 o
  -4  20   1      198.61      104.25     33.24 o
  -3  20   1       11.74        2.99     10.12 o
  -2  20   1       49.20       45.37     13.43 o
  -1  20   1       47.56       47.69     13.50 o
   0  20   1        0.45        0.00      9.12 o
   1  20   1      278.91      325.30     29.43 o
   2  20   1       92.70       51.39     16.77 o
   3  20   1        6.10        3.75     13.58 o
   4  20   1        3.02        9.64     14.42 o
   5  20   1       29.61       13.86     15.15 o
   6  20   1        2.03        8.33     16.17 o
   7  20   1        0.35        0.00     16.56 o
  -8  21   1        9.73        6.07     35.21 o
  -7  21   1        3.62        4.22     17.89 o
  -6  21   1        3.06       11.02     16.08 o
  -5  21   1       19.70       19.27     16.09 o
  -4  21   1        3.27        0.62     12.87 o
  -3  21   1        0.55       22.83     14.40 o
  -2  21   1        0.08       16.07     11.60 o
  -1  21   1       81.21       82.53     19.75 o
   0  21   1       14.34        8.94     11.20 o
   1  21   1       94.64      142.69     23.13 o
   2  21   1       74.44       77.23     19.10 o
   3  21   1        1.27        0.00     12.76 o
   4  21   1        8.32        4.54     14.63 o
   5  21   1       17.68       24.68     18.41 o
   6  21   1       20.81        9.78     17.81 o
  -7  22   1       17.42       34.11     26.95 o
  -6  22   1        3.72        0.00     15.51 o
  -5  22   1        2.36        0.00     13.96 o
  -4  22   1       10.92        6.98     18.67 o
  -3  22   1      205.60      206.36     33.45 o
  -2  22   1      479.87      541.57     64.36 o
  -1  22   1      348.49      320.99     92.89 o
   0  22   1      136.96      157.48     24.39 o
   1  22   1        3.41        0.77     13.45 o
   2  22   1       27.56       23.42     15.37 o
   3  22   1       30.72       16.89     16.33 o
   4  22   1       87.55       66.49     21.64 o
   5  22   1      141.69      102.75     25.66 o
   6  22   1       34.88       50.01     21.44 o
  -6  23   1       57.85       41.90     21.05 o
  -5  23   1       66.78       39.12     19.93 o
  -4  23   1        4.88       25.09     18.02 o
  -3  23   1        5.96       10.90     18.36 o
  -2  23   1        4.38        0.00     23.07 o
  -1  23   1       21.81       45.12     26.71 o
   0  23   1       25.16       44.48     21.41 o
   1  23   1       23.63       28.32     33.39 o
   2  23   1      151.51      168.96     33.90 o
   3  23   1      133.75       69.97     43.11 o
   4  23   1       28.41       10.48     18.75 o
   5  23   1       27.22       36.78     21.21 o
  -5  24   1        9.57        6.09     17.80 o
  -4  24   1        0.27       24.56     22.74 o
  -3  24   1        3.78       17.05     17.64 o
  -2  24   1       28.74       54.85     23.99 o
  -1  24   1       47.89       94.70     40.06 o
   0  24   1       25.70       56.74     22.64 o
   1  24   1        0.65        0.00     19.09 o
   2  24   1       11.81        9.21     21.28 o
   3  24   1       22.33       39.14     24.50 o
   4  24   1        0.57        0.00     15.81 o
  -4  25   1       15.85        0.07     22.27 o
  -3  25   1      129.03       56.81     57.06 o
  -2  25   1       22.77       23.07     27.92 o
  -1  25   1       52.23       13.35     27.92 o
   1  25   1       13.34       14.52     21.00 o
   2  25   1        4.73       16.46     22.75 o
   3  25   1       18.27       26.80     22.16 o
  -1  26   1        0.08       35.21     30.35 o
 -13   0   2        0.95       26.71     27.92 o
 -12   0   2        2.28       19.42     26.71 o
 -11   0   2        4.43        9.71     23.07 o
 -10   0   2       20.06       42.49     26.71 o
  -9   0   2       68.86       74.69     19.25 o
  -8   0   2        7.06        3.13      9.28 o
  -7   0   2      183.59      202.50     15.76 o
  -6   0   2       35.63       29.28      7.75 o
  -5   0   2      242.72      246.20     15.73 o
  -4   0   2    20959.59    19363.75   2242.81 o
  -3   0   2   226497.86   242002.61  24417.11 o
  -2   0   2     4701.45     4230.62    394.69 o
  -1   0   2    11972.00     9405.80    300.99 o
   0   0   2      985.19      742.93     21.24 o
   1   0   2     1973.61     1609.43     50.76 o
   2   0   2      682.38      730.20     48.40 o
   3   0   2     1079.94     1157.07     30.35 o
   4   0   2     2127.96     2129.87     77.60 o
   5   0   2      690.42      503.01    214.11 o
   6   0   2       37.95       32.14     17.61 o
   7   0   2      156.16      140.76     18.73 o
   8   0   2       45.79       64.67     16.99 o
   9   0   2      155.00      194.29     32.19 o
  10   0   2       11.18       33.99     29.14 o
 -13   1   2        0.93        1.29     20.16 o
 -12   1   2        0.20        3.12     17.97 o
 -11   1   2        7.22       23.22     17.10 o
 -10   1   2       23.48       23.39     15.73 o
  -9   1   2       10.19       14.34     10.09 o
  -8   1   2       46.42       40.24      7.36 o
  -7   1   2       45.51       51.34      7.09 o
  -6   1   2        2.96        0.00      2.86 o
  -5   1   2     1042.13      907.53     49.46 o
  -4   1   2     1855.07     1393.82    217.21 o
  -3   1   2    16399.89    15649.76    766.84 o
  -2   1   2       88.90       63.06      9.71 o
  -1   1   2       54.79       49.83      4.07 o
   0   1   2       90.87       65.96     11.20 o
   1   1   2     2303.79     2065.15     67.45 o
   2   1   2        1.29        0.00      2.48 o
   3   1   2       30.74       26.31      5.46 o
   4   1   2      601.50      553.35     18.11 o
   5   1   2        1.90        2.83      4.61 o
   6   1   2       64.55       62.59      9.53 o
   7   1   2       20.49       18.97      7.61 o
   8   1   2       67.31       40.14     13.64 o
   9   1   2      201.99      198.20     22.71 o
  10   1   2       18.02       35.30     18.05 o
  11   1   2        1.38        1.21     26.71 o
 -13   2   2        2.57       26.43     22.74 o
 -12   2   2        2.98        6.86     18.44 o
 -11   2   2        9.41       19.04     16.24 o
 -10   2   2       27.32       12.49     11.22 o
  -9   2   2        9.18        5.52      7.71 o
  -8   2   2        0.53        2.80      6.04 o
  -7   2   2       96.15       95.20      8.69 o
  -6   2   2       21.58       22.82      4.79 o
  -5   2   2       73.75       65.98      7.49 o
  -4   2   2      266.40      247.00     20.35 o
  -3   2   2      260.73      229.17     16.41 o
  -2   2   2      363.69      238.59     17.22 o
  -1   2   2      166.45      129.49     19.41 o
   0   2   2       86.45       94.77      6.80 o
   1   2   2      251.96      208.03     11.95 o
   2   2   2       99.69      101.90      7.03 o
   3   2   2     2310.12     2424.76     44.28 o
   4   2   2      696.93      756.24     19.60 o
   5   2   2        0.62        1.50      5.09 o
   6   2   2       27.56       31.22      7.68 o
   7   2   2        8.91       17.68      7.85 o
   8   2   2       78.98       82.61     14.16 o
   9   2   2       48.49       73.20     15.05 o
  10   2   2       14.80        7.94     15.85 o
  11   2   2        4.00        0.00     27.92 o
 -13   3   2        4.81        0.00     21.46 o
 -12   3   2        0.73        0.00     21.85 o
 -11   3   2        0.66       15.04     16.59 o
 -10   3   2       67.81       69.90     17.41 o
  -9   3   2       58.00       45.22     11.78 o
  -8   3   2       43.98       36.97     10.10 o
  -7   3   2       41.69       42.64      6.85 o
  -6   3   2      218.37      201.13     13.76 o
  -5   3   2       13.98       16.28      4.20 o
  -4   3   2     1288.35     1113.16    123.56 o
  -3   3   2      595.87      508.18     45.01 o
  -2   3   2     6886.34     7440.00    519.75 o
  -1   3   2     1428.96     1327.41    138.43 o
   0   3   2     1128.75     1155.79     69.41 o
   1   3   2      759.73      694.24     32.20 o
   2   3   2     2106.30     2089.37     86.44 o
   3   3   2      653.57      677.12     16.81 o
   4   3   2     2366.41     2525.78     70.81 o
   5   3   2        4.56        7.69      5.14 o
   6   3   2        1.26        0.19      5.34 o
   7   3   2      140.52      156.03     14.10 o
   8   3   2       62.30       51.50     12.47 o
   9   3   2      258.07      293.12     26.30 o
  10   3   2       41.26       34.56     18.04 o
  11   3   2        0.41       13.35     30.35 o
 -13   4   2        0.04        0.00     20.55 o
 -12   4   2        0.12        6.72     16.72 o
 -11   4   2        3.60        3.55     12.80 o
 -10   4   2        6.95       18.43     11.90 o
  -9   4   2       14.20       18.77      9.44 o
  -8   4   2       16.02       30.97      9.36 o
  -7   4   2        3.19        4.08      6.09 o
  -6   4   2       18.54       11.21      3.74 o
  -5   4   2      163.71      138.51      9.11 o
  -4   4   2     1886.43     1531.42    207.16 o
  -3   4   2      485.71      417.07     30.33 o
  -2   4   2      862.96      776.25     59.16 o
  -1   4   2     1318.54     1338.08     95.74 o
   0   4   2     1424.80     1347.23    123.90 o
   1   4   2      324.77      318.97     21.66 o
   2   4   2       18.40       18.25      3.83 o
   3   4   2     2457.36     2619.46     48.25 o
   4   4   2      602.62      573.79     17.27 o
   5   4   2      765.32      836.92     22.44 o
   6   4   2       81.45       68.31     10.02 o
   7   4   2       30.37       36.18     10.62 o
   8   4   2       16.42       23.95     10.88 o
   9   4   2        8.00       13.57     14.47 o
  10   4   2        0.79        1.98     14.94 o
  11   4   2        0.00        0.71     21.78 o
 -13   5   2        0.01       15.19     21.02 o
 -12   5   2        0.08        0.00     18.44 o
 -11   5   2        2.00        7.05     12.58 o
 -10   5   2        0.42        4.37      9.63 o
  -9   5   2       95.65      124.62     16.72 o
  -8   5   2       56.42       76.62     14.78 o
  -7   5   2        8.15       10.73      7.31 o
  -6   5   2       86.78       97.76      8.74 o
  -5   5   2      193.53      188.98     17.16 o
  -4   5   2     2121.78     1945.78    116.64 o
  -3   5   2        5.51       10.15      2.89 o
  -2   5   2     8143.15     8743.19    719.89 o
  -1   5   2       20.91       49.19      7.06 o
   0   5   2       20.48       18.78      4.49 o
   1   5   2      114.19      126.42     10.73 o
   2   5   2      903.57      883.98     41.21 o
   3   5   2      262.70      300.41     16.11 o
   4   5   2        0.50        1.95      4.37 o
   5   5   2       11.02       14.46      5.74 o
   6   5   2        2.92        2.42      6.77 o
   7   5   2        4.04        2.79      8.12 o
   8   5   2       27.69       33.19     11.43 o
   9   5   2       75.99       81.27     20.86 o
  10   5   2       55.37       44.87     19.99 o
  11   5   2       12.79        0.00     16.79 o
 -13   6   2        0.54       14.57     32.78 o
 -12   6   2        0.49        0.93     15.39 o
 -11   6   2        0.14        1.21     13.54 o
 -10   6   2        8.44       16.39     11.22 o
  -9   6   2        0.22        0.00      8.50 o
  -8   6   2        8.75        9.66      8.41 o
  -7   6   2       14.29       15.03      8.34 o
  -6   6   2       13.06       13.59      6.22 o
  -5   6   2       32.65       20.83      6.93 o
  -4   6   2       45.62       64.88      9.21 o
  -3   6   2     1355.57     1308.84     63.53 o
  -2   6   2        6.58        8.23      3.04 o
  -1   6   2     2206.69     2282.13    179.10 o
   0   6   2      840.92      824.73     56.88 o
   1   6   2      673.84      639.99     59.87 o
   2   6   2      696.78      635.09     23.54 o
   3   6   2      193.47      211.41     10.95 o
   4   6   2       78.74       72.63      8.27 o
   5   6   2      218.96      198.30     17.22 o
   6   6   2       11.09       10.59      7.73 o
   7   6   2        7.99        6.49      8.05 o
   8   6   2       69.19       64.50     18.45 o
   9   6   2       28.76       29.90     16.56 o
  10   6   2        3.19        0.00     15.11 o
  11   6   2        1.30       14.35     17.05 o
 -12   7   2        1.68        0.00     15.58 o
 -11   7   2        8.25       13.09     14.75 o
 -10   7   2       31.60       40.83     13.59 o
  -9   7   2       52.65       56.80     16.21 o
  -8   7   2        4.56        5.58      9.08 o
  -7   7   2      160.21      183.73     17.58 o
  -6   7   2       34.75       28.27      8.72 o
  -5   7   2      157.29      155.35     17.00 o
  -4   7   2      214.80      216.01     14.24 o
  -3   7   2        0.23        0.00      3.07 o
  -2   7   2      360.68      421.47     30.87 o
  -1   7   2      249.81      273.43     17.29 o
   0   7   2        4.86        1.62      2.83 o
   1   7   2     3027.79     3217.47    198.80 o
   2   7   2       71.56       71.91      8.51 o
   3   7   2       94.28       96.87      8.18 o
   4   7   2      636.05      708.54     22.39 o
   5   7   2       78.28       69.09     11.20 o
   6   7   2      154.26      186.72     25.33 o
   7   7   2        0.67        0.00      7.67 o
   8   7   2        1.95        2.70     11.80 o
   9   7   2       17.28       25.69     15.85 o
  10   7   2        2.51        0.37     17.22 o
  11   7   2        0.05        0.00     16.79 o
 -12   8   2        2.15        0.00     15.33 o
 -11   8   2        9.83        9.93     11.61 o
 -10   8   2        4.66        1.99     10.76 o
  -9   8   2       44.64       56.29     14.64 o
  -8   8   2       28.05       35.92     12.08 o
  -7   8   2        6.13        4.23      7.71 o
  -6   8   2       35.11       25.55      9.05 o
  -5   8   2       14.18       16.26      7.25 o
  -4   8   2       17.52       13.50      4.43 o
  -3   8   2      258.86      246.78     13.02 o
  -2   8   2        7.18        6.92      3.55 o
  -1   8   2     1105.53     1211.21     59.26 o
   0   8   2      691.23      687.99     53.97 o
   1   8   2       20.10       20.45      4.22 o
   2   8   2      288.63      298.23     16.76 o
   3   8   2     2153.75     2456.24    124.16 o
   4   8   2        3.55        4.65      5.57 o
   5   8   2       52.79       60.35     10.88 o
   6   8   2        0.28        0.00      6.45 o
   7   8   2        2.14        4.91      8.86 o
   8   8   2       28.35       20.95     14.26 o
   9   8   2       16.82       22.75     16.72 o
  10   8   2        4.84       12.64     16.02 o
 -12   9   2        2.29        0.00     20.16 o
 -11   9   2        3.72        0.58     12.08 o
 -10   9   2        3.20        3.62     11.74 o
  -9   9   2       61.70       66.56     15.98 o
  -8   9   2       17.37       13.40     10.35 o
  -7   9   2        1.72        0.00      8.30 o
  -6   9   2       28.49       24.50      9.13 o
  -5   9   2      132.75      153.75     14.95 o
  -4   9   2      170.74      160.81     18.28 o
  -3   9   2      152.27      140.17     10.24 o
  -2   9   2      753.78      873.73     26.35 o
  -1   9   2        0.59        1.57      3.37 o
   0   9   2       15.20       11.74      4.19 o
   1   9   2      165.33      186.94      9.66 o
   2   9   2        0.42        4.22      4.25 o
   3   9   2        8.33        5.78      5.76 o
   4   9   2       42.26       29.69      8.03 o
   5   9   2       16.45        7.85      6.94 o
   6   9   2       17.09       13.69      8.51 o
   7   9   2        1.19        0.00     11.65 o
   8   9   2       11.09        9.50     13.28 o
   9   9   2       11.58        9.78     14.41 o
  10   9   2        6.86       17.36     21.26 o
 -12  10   2        1.32        4.14     21.88 o
 -11  10   2        0.80        0.00     12.61 o
 -10  10   2        1.50       10.00     14.59 o
  -9  10   2       20.26       31.91     14.27 o
  -8  10   2       54.93       48.18     13.86 o
  -7  10   2        6.58        3.71      8.54 o
  -6  10   2       14.53       14.00      9.34 o
  -5  10   2      311.12      343.49     33.30 o
  -4  10   2       76.30       70.27      8.16 o
  -3  10   2     1006.95      924.05     37.02 o
  -2  10   2      116.98      136.12      8.73 o
  -1  10   2      307.03      313.72     22.54 o
   0  10   2       74.54       77.47      7.69 o
   1  10   2      201.11      225.58     13.08 o
   2  10   2      593.20      691.60     41.39 o
   3  10   2       57.64       73.60      8.08 o
   4  10   2        0.31        3.92      5.89 o
   5  10   2       27.81       24.02      8.87 o
   6  10   2       12.83        6.16      8.31 o
   7  10   2        0.00        2.31     11.75 o
   8  10   2       34.58       22.70     14.99 o
   9  10   2       29.33       23.17     16.31 o
  10  10   2        0.69        0.00     15.69 o
 -12  11   2        2.71       10.93     31.56 o
 -11  11   2        1.04        0.00     15.29 o
 -10  11   2        3.75       13.32     13.74 o
  -9  11   2       18.38       40.98     14.58 o
  -8  11   2       12.33       13.40     13.77 o
  -7  11   2        5.72        4.25      9.42 o
  -6  11   2        9.78       12.14      8.39 o
  -5  11   2      102.17      107.65     14.55 o
  -4  11   2        2.70        6.73      6.47 o
  -3  11   2      210.33      211.90     17.64 o
  -2  11   2      236.66      259.33     12.32 o
  -1  11   2        0.50        0.00      3.98 o
   0  11   2       11.27       14.76      4.96 o
   1  11   2      119.52      158.57     11.02 o
   2  11   2      540.12      595.17     35.03 o
   3  11   2        8.64       10.12      6.37 o
   4  11   2       36.91       30.45      8.65 o
   5  11   2        2.66        0.00      7.16 o
   6  11   2       32.14       26.91     10.78 o
   7  11   2       45.46       46.13     17.05 o
   8  11   2        3.28        2.15     13.37 o
   9  11   2       14.45       15.64     16.00 o
  10  11   2        5.11        0.00     16.60 o
 -12  12   2        0.30        0.00     29.14 o
 -11  12   2        0.27        0.00     16.06 o
 -10  12   2        0.01        0.74     13.50 o
  -9  12   2        7.95       15.27     13.10 o
  -8  12   2       14.41       14.00     11.89 o
  -7  12   2        1.78        6.50      9.60 o
  -6  12   2        3.84       10.02      9.06 o
  -5  12   2      104.10       96.15     14.47 o
  -4  12   2      570.42      559.90     24.70 o
  -3  12   2      501.65      517.31     33.32 o
  -2  12   2      348.46      394.71     14.49 o
  -1  12   2       30.61       28.22      5.89 o
   0  12   2        1.23        2.25      4.32 o
   1  12   2      264.47      303.54     25.70 o
   2  12   2      497.85      609.28     41.01 o
   3  12   2     1174.68     1154.68     81.71 o
   4  12   2       32.80       32.51      9.60 o
   5  12   2      276.03      283.64     21.95 o
   6  12   2       22.42        9.54     11.19 o
   7  12   2        0.19        0.00     12.04 o
   8  12   2        3.45        7.60     14.63 o
   9  12   2        0.07        7.71     15.33 o
  10  12   2        1.25        0.00     21.78 o
 -11  13   2        1.81        8.08     18.12 o
 -10  13   2       97.55      135.21     26.88 o
  -9  13   2      190.29      233.89     30.80 o
  -8  13   2        0.55        0.00     11.28 o
  -7  13   2        0.19        5.22     10.00 o
  -6  13   2        4.30        0.00      8.11 o
  -5  13   2       16.69       10.54      9.12 o
  -4  13   2        6.72        0.00      6.30 o
  -3  13   2        6.96        9.27      5.74 o
  -2  13   2       11.67       10.19      5.23 o
  -1  13   2      367.09      386.82     44.16 o
   0  13   2      152.66      194.68     15.75 o
   1  13   2       19.25        9.58      5.33 o
   2  13   2       13.43       18.25      7.81 o
   3  13   2      482.34      529.60     37.87 o
   4  13   2      325.95      351.84     21.95 o
   5  13   2      347.40      390.44     22.93 o
   6  13   2       62.38       59.69     17.57 o
   7  13   2       10.28        6.83     14.06 o
   8  13   2       10.87       16.36     15.61 o
   9  13   2        8.67       13.55     19.29 o
 -11  14   2       20.17       23.50     21.15 o
 -10  14   2        3.35       10.52     15.87 o
  -9  14   2        1.34        0.00     12.65 o
  -8  14   2       19.04       28.82     14.69 o
  -7  14   2        0.18        2.30     10.34 o
  -6  14   2        8.40       10.28      9.52 o
  -5  14   2      161.44      148.74     17.31 o
  -4  14   2       37.56       25.09      9.78 o
  -3  14   2      154.11      112.37     14.15 o
  -2  14   2      148.75      140.29     11.05 o
  -1  14   2        0.40        1.45      5.06 o
   0  14   2       48.37       45.00      7.79 o
   1  14   2      247.40      281.93     17.14 o
   2  14   2       13.67       18.49      8.94 o
   3  14   2     1869.14     1890.79    120.95 o
   4  14   2      560.07      560.29     32.38 o
   5  14   2      313.42      281.02     43.64 o
   6  14   2      240.43      192.92     28.08 o
   7  14   2        9.58       14.06     14.90 o
   8  14   2        1.35        0.00     14.37 o
   9  14   2        0.14        0.00     16.33 o
 -11  15   2        1.20       10.93     31.56 o
 -10  15   2       25.64       25.18     19.22 o
  -9  15   2      171.53      171.37     56.05 o
  -8  15   2       16.01       17.15     13.22 o
  -7  15   2      209.80      195.65     35.35 o
  -6  15   2       37.32       23.91     11.78 o
  -5  15   2        7.78        2.51      8.64 o
  -4  15   2       77.00       81.07     13.99 o
  -3  15   2        0.81        1.39      7.21 o
  -2  15   2        6.01       11.81      6.51 o
  -1  15   2       12.45        5.27      5.50 o
   0  15   2      122.87      122.36     11.52 o
   1  15   2       40.76       43.64     10.69 o
   2  15   2      627.75      670.91     25.74 o
   3  15   2      292.89      290.71     32.71 o
   4  15   2       35.37       30.84     11.05 o
   5  15   2       38.36       48.80     17.44 o
   6  15   2      182.21      177.45     27.10 o
   7  15   2       15.53       13.90     16.15 o
   8  15   2        4.11        0.26     15.21 o
   9  15   2        8.73        0.00     26.71 o
 -10  16   2       51.96       58.11     23.32 o
  -9  16   2        6.32        3.38     16.40 o
  -8  16   2       59.93       65.09     18.39 o
  -7  16   2      177.10      183.61     23.40 o
  -6  16   2       98.26      107.25     18.22 o
  -5  16   2        0.14        0.00      8.43 o
  -4  16   2        0.04        1.03      8.08 o
  -3  16   2       11.28        5.61      8.12 o
  -2  16   2       60.62       64.75     10.62 o
  -1  16   2       23.64       21.49      6.84 o
   0  16   2      212.19      250.80     17.88 o
   1  16   2      424.74      446.65     35.80 o
   2  16   2      255.78      241.13     18.69 o
   3  16   2     1064.32     1135.28     59.26 o
   4  16   2      412.60      410.72     44.78 o
   5  16   2       49.59       39.64     15.81 o
   6  16   2       57.68       62.42     20.41 o
   7  16   2        5.36       14.79     15.31 o
   8  16   2        0.04       10.48     17.78 o
 -10  17   2       13.00       13.46     19.44 o
  -9  17   2       41.30       27.88     19.74 o
  -8  17   2       47.61       49.11     20.17 o
  -7  17   2       41.55       45.64     18.22 o
  -6  17   2      134.95      107.27     22.43 o
  -5  17   2        5.61        0.00      8.64 o
  -4  17   2       39.32       35.42     11.75 o
  -3  17   2        0.40        4.41      8.21 o
  -2  17   2        0.05        0.00      6.97 o
  -1  17   2       55.79       43.35     13.60 o
   0  17   2      993.21     1121.49     54.21 o
   1  17   2      771.31      801.96     52.19 o
   2  17   2      880.19     1018.34     42.58 o
   3  17   2       75.95       79.00     15.99 o
   4  17   2      179.40      153.29     24.25 o
   5  17   2       30.18       25.34     16.35 o
   6  17   2       58.43       32.42     19.83 o
   7  17   2       30.18       11.95     15.66 o
   8  17   2       11.05        0.00     15.83 o
  -9  18   2       16.82       11.07     18.05 o
  -8  18   2       68.23       55.29     34.47 o
  -7  18   2        1.18       12.28     16.47 o
  -6  18   2       43.57       31.48     13.95 o
  -5  18   2        0.42        4.46     11.33 o
  -4  18   2        2.20        2.26      9.26 o
  -3  18   2       15.52        0.00      8.50 o
  -2  18   2       27.32       30.75     11.47 o
  -1  18   2       32.80       20.73     10.11 o
   0  18   2      272.71      336.00     21.13 o
   1  18   2        0.33        0.00      8.49 o
   2  18   2      142.40      157.41     16.82 o
   3  18   2       18.62       27.78     14.17 o
   4  18   2       83.97       80.58     20.53 o
   5  18   2       18.51       17.15     15.33 o
   6  18   2        2.63        0.00     14.05 o
   7  18   2        1.04        2.41     16.79 o
  -9  19   2        2.05       10.88     22.99 o
  -8  19   2       12.84        5.59     15.87 o
  -7  19   2       90.58       55.74     28.07 o
  -6  19   2      163.61      139.03     30.66 o
  -5  19   2        2.37        0.00     10.93 o
  -4  19   2       15.21        7.47     10.45 o
  -3  19   2       17.12       14.54     10.82 o
  -2  19   2       34.98       21.31     13.33 o
  -1  19   2       90.61       77.07     15.42 o
   0  19   2      863.24     1109.92     82.77 o
   1  19   2       82.04       88.87     14.46 o
   2  19   2      118.89      137.58     19.54 o
   3  19   2        2.04        7.17     12.49 o
   4  19   2      176.36      143.81     31.12 o
   5  19   2       17.97        9.77     16.02 o
   6  19   2        0.76        9.17     15.01 o
   7  19   2       17.18       13.73     17.79 o
  -8  20   2       25.79       23.40     20.46 o
  -7  20   2        0.90        0.00     13.61 o
  -6  20   2        3.93        0.00     13.70 o
  -5  20   2       23.49       26.45     13.93 o
  -4  20   2       24.18        2.91     12.79 o
  -3  20   2        0.68        0.00     10.82 o
  -2  20   2       36.38       28.56     18.45 o
  -1  20   2      202.53      169.12     25.10 o
   0  20   2       21.43       39.66     12.93 o
   1  20   2       17.61        5.70     10.02 o
   2  20   2       83.16       82.76     17.45 o
   3  20   2       27.36       22.49     15.36 o
   4  20   2        4.95        9.42     14.38 o
   5  20   2        1.56        0.00     12.66 o
   6  20   2        6.94        0.00     15.71 o
  -8  21   2        0.28        4.86     36.42 o
  -7  21   2       25.85       12.66     16.93 o
  -6  21   2       18.66       32.52     18.35 o
  -5  21   2        0.30        9.50     15.63 o
  -4  21   2      153.76      142.31     24.08 o
  -3  21   2        9.82        4.12     12.84 o
  -2  21   2       65.73       71.54     19.15 o
  -1  21   2       48.84       37.57     15.29 o
   0  21   2      141.62      160.46     21.00 o
   1  21   2      320.57      357.98     32.84 o
   2  21   2       94.05      102.18     22.87 o
   3  21   2       39.80       44.90     18.91 o
   4  21   2       39.17       24.60     18.52 o
   5  21   2        8.84        9.78     16.56 o
   6  21   2        0.53        9.71     29.14 o
  -7  22   2       22.14       39.36     27.71 o
  -6  22   2       12.54        0.00     16.92 o
  -5  22   2        0.35        0.00     16.91 o
  -4  22   2        0.24        0.00     12.96 o
  -3  22   2       61.60       55.51     18.91 o
  -2  22   2       55.96       43.75     22.62 o
  -1  22   2        0.00        9.40     14.20 o
   0  22   2        0.45       23.63     19.30 o
   1  22   2       26.99       28.14     16.64 o
   2  22   2       55.85       53.07     23.63 o
   3  22   2        3.62       23.62     17.48 o
   4  22   2        1.49        0.00     16.34 o
   5  22   2        0.00        4.23     18.54 o
  -6  23   2        9.00       14.57     21.41 o
  -5  23   2        0.47        0.00     18.09 o
  -4  23   2       13.70        0.00     17.21 o
  -3  23   2       28.77       13.63     14.47 o
  -2  23   2        1.15        4.86     14.82 o
  -1  23   2       40.12       12.69     15.46 o
   0  23   2        8.70       17.60     18.89 o
   1  23   2        1.27        3.01     18.83 o
   2  23   2       18.68        3.42     17.97 o
   3  23   2        2.12        6.63     16.25 o
   4  23   2        6.94       19.36     17.85 o
  -5  24   2       34.23       29.25     23.32 o
  -4  24   2        0.25       22.31     22.45 o
  -3  24   2       46.43       42.24     32.78 o
  -2  24   2       24.04        4.95     16.09 o
  -1  24   2       23.21       28.36     21.41 o
   0  24   2       26.58       46.13     23.18 o
   1  24   2        0.10       10.14     21.58 o
   2  24   2        9.35        1.01     22.16 o
   3  24   2        7.58       19.53     23.32 o
  -3  25   2        0.64        0.00     18.83 o
  -2  25   2       14.53       43.71     31.56 o
  -1  25   2       16.34       18.63     21.02 o
   0  25   2        0.88        1.44     18.09 o
   1  25   2        3.69       27.92     35.21 o
   2  25   2       10.28        0.42     20.71 o
 -13   1   3        0.06        9.11     20.60 o
 -12   1   3        1.09        8.50     18.03 o
 -11   1   3        6.00        0.00     14.52 o
 -10   1   3        2.54        5.90     14.86 o
  -9   1   3       35.09       50.37     13.88 o
  -8   1   3        1.60        2.37      5.12 o
  -7   1   3       18.84       17.71      5.46 o
  -6   1   3        0.69        0.00      3.33 o
  -5   1   3       34.21       29.55      5.25 o
  -4   1   3      439.68      306.75     76.45 o
  -3   1   3      780.53      603.19     67.94 o
  -2   1   3     1311.80      511.93    231.21 o
  -1   1   3     1097.81      948.80     46.76 o
   0   1   3      365.21      292.80     21.53 o
   1   1   3        3.67        0.00      3.00 o
   2   1   3       49.87       55.47      6.69 o
   3   1   3        1.66        3.03      4.04 o
   4   1   3        9.89       15.27      5.61 o
   5   1   3        1.90        0.00      5.16 o
   6   1   3      146.88      118.52     20.77 o
   7   1   3       49.81       35.73     11.24 o
   8   1   3      292.75      231.83     23.93 o
   9   1   3       35.01       30.70     14.23 o
  10   1   3        1.09        0.00     15.64 o
 -13   2   3        0.58       24.56     22.45 o
 -12   2   3        0.00        8.56     17.78 o
 -11   2   3        0.61        1.84     15.86 o
 -10   2   3       11.79       27.98     17.10 o
  -9   2   3        0.33        0.00      9.23 o
  -8   2   3       23.77       14.80      8.05 o
  -7   2   3       15.50       17.57      4.82 o
  -6   2   3       31.74       24.03      5.47 o
  -5   2   3      201.42      195.30     11.31 o
  -4   2   3        0.71        2.97      3.39 o
  -3   2   3       65.60       72.42      6.16 o
  -2   2   3       74.87       74.83      6.09 o
  -1   2   3       41.56       44.67      5.14 o
   0   2   3       24.14       19.35      4.07 o
   1   2   3       10.85       10.06      3.34 o
   2   2   3      130.67      118.01     27.26 o
   3   2   3        0.19        0.80      3.88 o
   4   2   3      137.27      121.29     10.43 o
   5   2   3        2.59        5.13      5.92 o
   6   2   3       20.74       15.88      8.38 o
   7   2   3      250.77      278.47     21.43 o
   8   2   3       52.54       59.30     14.30 o
   9   2   3        0.14        1.51     12.39 o
  10   2   3        0.15        2.25     15.88 o
 -13   3   3        0.06       17.15     20.39 o
 -12   3   3        0.41       12.03     18.44 o
 -11   3   3        3.30        0.00     15.17 o
 -10   3   3        4.16        2.22     10.31 o
  -9   3   3        4.08        0.00      6.97 o
  -8   3   3       48.01       41.87     10.28 o
  -7   3   3       21.41       22.21      7.93 o
  -6   3   3        0.05        3.68      3.30 o
  -5   3   3      596.70      557.10     32.14 o
  -4   3   3      711.92      678.94     33.14 o
  -3   3   3       13.49       14.68      3.87 o
  -2   3   3      213.83      223.94     10.39 o
  -1   3   3      957.68      813.22     55.98 o
   0   3   3      414.33      379.23     16.43 o
   1   3   3      290.71      243.62     13.74 o
   2   3   3      852.29      922.45     20.28 o
   3   3   3        3.60        0.95      3.85 o
   4   3   3       20.52       16.96      5.69 o
   5   3   3       65.23       76.88     11.84 o
   6   3   3        4.35        5.19      7.83 o
   7   3   3       91.67      112.21     15.89 o
   8   3   3      283.97      302.49     29.40 o
   9   3   3        0.04        0.00     12.05 o
  10   3   3        0.04        0.00     20.03 o
 -13   4   3        0.47        0.00     18.32 o
 -12   4   3        0.44       11.53     17.17 o
 -11   4   3       17.15       25.17     17.60 o
 -10   4   3        8.39       15.67     13.04 o
  -9   4   3        4.43        3.24      8.78 o
  -8   4   3        3.35        4.81      7.11 o
  -7   4   3       53.87       54.07     10.69 o
  -6   4   3        4.62        7.14      4.76 o
  -5   4   3     5889.36     5245.38    261.64 o
  -4   4   3     4739.64     4158.77    246.50 o
  -3   4   3        6.62        5.71      3.41 o
  -2   4   3      346.07      360.91     40.38 o
  -1   4   3       78.22       79.90      6.69 o
   0   4   3       49.30       48.20      4.92 o
   1   4   3     3557.16     3245.98    100.30 o
   2   4   3      323.82      324.00     14.97 o
   3   4   3      222.05      225.75     12.23 o
   4   4   3       65.52       58.37     10.25 o
   5   4   3       18.64       16.14      7.79 o
   6   4   3       61.12       72.27     12.50 o
   7   4   3      297.82      288.49     21.64 o
   8   4   3       32.86       50.65     13.85 o
   9   4   3       48.85       40.04     15.36 o
  10   4   3        0.45        0.00     19.74 o
 -13   5   3        0.68        0.32     21.26 o
 -12   5   3        1.22        0.00     17.21 o
 -11   5   3       31.84       26.71     15.39 o
 -10   5   3      154.18      197.35     26.13 o
  -9   5   3        3.32        6.63      8.57 o
  -8   5   3        1.95        0.00      6.71 o
  -7   5   3        1.60        1.40      6.08 o
  -6   5   3       29.81       18.08      7.26 o
  -5   5   3      472.90      487.82     28.34 o
  -4   5   3       24.41       25.37      4.06 o
  -3   5   3      745.84      843.67     73.25 o
  -2   5   3     1844.44     1983.89    136.81 o
  -1   5   3      848.36      868.89     61.15 o
   0   5   3     1865.62     1982.72    120.06 o
   1   5   3      114.10      128.37     10.78 o
   2   5   3      702.51      706.41     28.97 o
   3   5   3      663.15      694.82     18.33 o
   4   5   3       58.56       55.03     10.39 o
   5   5   3       68.19       88.16     12.68 o
   6   5   3       31.95       42.58     11.16 o
   7   5   3       34.04       33.91     12.09 o
   8   5   3       55.19       58.42     14.33 o
   9   5   3        9.39       11.74     15.42 o
  10   5   3        0.01        0.00     17.17 o
 -13   6   3        1.05        4.27     21.00 o
 -12   6   3       11.58        0.00     19.42 o
 -11   6   3        3.87        0.00     13.47 o
 -10   6   3        0.16        0.00      9.16 o
  -9   6   3       18.18        9.11      9.02 o
  -8   6   3        7.04        5.53      7.90 o
  -7   6   3       19.91       21.40      8.30 o
  -6   6   3      136.84      154.75     14.77 o
  -5   6   3     1294.96     1211.52    109.10 o
  -4   6   3       70.54       66.96      5.07 o
  -3   6   3     1460.77     1527.25     93.04 o
  -2   6   3       12.89       12.48      3.89 o
  -1   6   3      231.40      219.26     12.94 o
   0   6   3       31.53       48.79      7.63 o
   1   6   3     3995.90     4051.78    137.56 o
   2   6   3     4737.72     4915.86    143.30 o
   3   6   3       53.10       50.53      9.25 o
   4   6   3       79.10       79.76     11.52 o
   5   6   3       79.69       99.08     13.67 o
   6   6   3       86.12       85.48     13.87 o
   7   6   3      350.88      346.65     24.37 o
   8   6   3       35.56       30.03     13.16 o
   9   6   3       18.22       12.32     16.29 o
  10   6   3        0.34        0.55     17.28 o
 -13   7   3        0.26       26.71     30.35 o
 -12   7   3       20.29       18.82     17.05 o
 -11   7   3       35.42       27.57     17.41 o
 -10   7   3        9.29       10.71     13.07 o
  -9   7   3       68.41       79.29     15.57 o
  -8   7   3       16.83       12.33      9.95 o
  -7   7   3       11.95       14.05      8.50 o
  -6   7   3        1.46        9.01      6.93 o
  -5   7   3      391.85      408.62     27.87 o
  -4   7   3      755.93      714.45     35.58 o
  -3   7   3      476.90      492.80     28.06 o
  -2   7   3       30.29       23.66      4.80 o
  -1   7   3      100.05       94.68     18.74 o
   0   7   3     1252.98     1351.16     95.93 o
   1   7   3      139.36      119.83     11.12 o
   2   7   3     2021.67     1912.14     79.44 o
   3   7   3      292.19      302.92     16.91 o
   4   7   3        0.40        0.00      5.82 o
   5   7   3      108.39      104.07     14.01 o
   6   7   3       21.09       14.97      9.43 o
   7   7   3      115.64      107.93     15.86 o
   8   7   3       16.16        1.71     13.52 o
   9   7   3        0.47        4.56     14.24 o
  10   7   3        0.27        3.63     17.05 o
 -13   8   3        0.00        0.00     27.92 o
 -12   8   3        0.06        0.00     15.29 o
 -11   8   3        0.95        0.56     13.75 o
 -10   8   3       25.70       29.85     13.70 o
  -9   8   3       60.80       62.84     14.52 o
  -8   8   3        0.77        4.96      8.76 o
  -7   8   3       67.55       69.31     13.19 o
  -6   8   3      776.30      834.53     46.81 o
  -5   8   3     1381.43     1381.57     74.55 o
  -4   8   3     1536.05     1522.79    105.12 o
  -3   8   3      420.07      427.24     20.42 o
  -2   8   3       27.02       30.18      5.54 o
  -1   8   3      186.76      137.97     25.61 o
   0   8   3      515.09      665.06     68.81 o
   1   8   3      789.37      840.13     84.96 o
   2   8   3     1545.14     1622.17     78.07 o
   3   8   3      401.30      360.57     18.51 o
   4   8   3        4.23        9.91      6.79 o
   5   8   3        2.41        4.39      6.69 o
   6   8   3      188.47      187.07     18.46 o
   7   8   3       10.08       12.53     10.11 o
   8   8   3       20.52       15.56     15.05 o
   9   8   3       16.08       21.49     17.31 o
  10   8   3        0.55        1.42     16.71 o
 -12   9   3        0.12        8.55     17.04 o
 -11   9   3        0.43        2.97     14.47 o
 -10   9   3       17.10       27.01     13.72 o
  -9   9   3       42.01       37.53     12.97 o
  -8   9   3        1.08        0.00      8.57 o
  -7   9   3       27.74       26.80     10.15 o
  -6   9   3      235.68      249.08     22.26 o
  -5   9   3      284.36      279.13     19.04 o
  -4   9   3      157.11      163.41     14.70 o
  -3   9   3        0.03        1.37      3.49 o
  -2   9   3      320.62      334.39     27.12 o
  -1   9   3     1342.50     1239.10    164.68 o
   0   9   3     2593.42     2964.69    232.24 o
   1   9   3      916.57      900.04     78.22 o
   2   9   3      928.78      999.91     58.20 o
   3   9   3       12.14       20.57      7.65 o
   4   9   3       68.36       78.93     11.84 o
   5   9   3       68.54       75.14     13.35 o
   6   9   3       53.98       54.31     13.55 o
   7   9   3      256.56      232.82     24.04 o
   8   9   3      107.03      121.41     25.62 o
   9   9   3        5.72        0.00     15.39 o
  10   9   3        0.07        1.82     23.18 o
 -12  10   3        0.32        0.00     16.79 o
 -11  10   3        0.30        0.00     14.08 o
 -10  10   3       14.93       10.58     13.13 o
  -9  10   3        0.37        0.00     11.16 o
  -8  10   3        0.05        0.48      9.12 o
  -7  10   3       30.84       37.83     11.81 o
  -6  10   3        4.66        9.99      8.26 o
  -5  10   3      267.61      265.17     22.65 o
  -4  10   3       64.60       59.88     11.00 o
  -3  10   3      853.41      882.42     52.88 o
  -2  10   3        0.89        1.37      4.08 o
  -1  10   3      491.19      378.25     63.46 o
   0  10   3      785.95      841.53     61.57 o
   1  10   3        0.20        2.27      5.57 o
   2  10   3      111.85      103.38     12.32 o
   3  10   3      341.46      352.70     19.02 o
   4  10   3     1042.55      939.65     30.78 o
   5  10   3        9.15        0.00      7.58 o
   6  10   3       25.91       15.08     10.22 o
   7  10   3        1.52        5.08     12.99 o
   8  10   3       18.06       14.73     16.93 o
   9  10   3        6.01        5.85     17.49 o
 -12  11   3        5.81        9.42     18.04 o
 -11  11   3       33.31       20.94     18.22 o
 -10  11   3       22.06       27.29     14.75 o
  -9  11   3        3.07        3.03     12.12 o
  -8  11   3       11.56        7.01     10.96 o
  -7  11   3        7.91        3.28      8.95 o
  -6  11   3      157.06      132.10     16.72 o
  -5  11   3        3.19       13.29      8.21 o
  -4  11   3      482.58      490.64     33.48 o
  -3  11   3      433.06      459.49     23.81 o
  -2  11   3      240.46      263.80     24.07 o
  -1  11   3      341.49      304.34     46.75 o
   0  11   3      515.28      546.76     57.90 o
   1  11   3        6.08        7.28      6.27 o
   2  11   3        0.83        5.55      6.35 o
   3  11   3      113.11      106.83     13.25 o
   4  11   3      683.15      651.34     26.69 o
   5  11   3       54.09       58.09     12.88 o
   6  11   3       28.33       34.11     12.03 o
   7  11   3       48.47       29.36     17.17 o
   8  11   3        2.86        0.00     13.98 o
   9  11   3        0.05        3.11     17.05 o
 -12  12   3        0.55        0.00     29.14 o
 -11  12   3       11.76        7.93     14.58 o
 -10  12   3        4.30       14.00     13.74 o
  -9  12   3       20.55        7.83     11.41 o
  -8  12   3       11.54        8.39     11.06 o
  -7  12   3      117.61       86.27     15.51 o
  -6  12   3      161.27      161.66     18.23 o
  -5  12   3      153.58      148.21     20.65 o
  -4  12   3        0.07        9.33      7.35 o
  -3  12   3      114.24      116.50     11.51 o
  -2  12   3       92.38       87.49      9.05 o
  -1  12   3       34.03       24.05      5.92 o
   0  12   3       23.15       34.63      8.75 o
   1  12   3      536.27      638.67     51.99 o
   2  12   3      225.64      255.33     26.87 o
   3  12   3      192.69      209.63     17.59 o
   4  12   3      799.92      780.98     33.77 o
   5  12   3        4.35        0.00      8.58 o
   6  12   3       24.04       24.42     11.53 o
   7  12   3        0.82       13.05     13.50 o
   8  12   3        5.60        9.43     15.61 o
   9  12   3        3.78        0.00     16.16 o
 -11  13   3       11.35       15.66     17.27 o
 -10  13   3        6.04       27.48     15.20 o
  -9  13   3        3.98        2.01     13.15 o
  -8  13   3       31.00       33.09     13.95 o
  -7  13   3       45.17       40.26     12.89 o
  -6  13   3       56.37       49.68     12.97 o
  -5  13   3       16.42        9.44      8.97 o
  -4  13   3       14.89       15.00      8.53 o
  -3  13   3      238.24      241.39     19.45 o
  -2  13   3       73.82       63.81      8.63 o
  -1  13   3        3.51        3.91      5.86 o
   0  13   3       10.89        9.50      7.01 o
   1  13   3      179.13      208.73     22.57 o
   2  13   3       15.99       11.86      7.79 o
   3  13   3       38.65       38.70     10.17 o
   4  13   3       74.78      106.43     15.39 o
   5  13   3      120.78      102.72     15.92 o
   6  13   3        5.09       11.61     12.50 o
   7  13   3        0.62        4.44     13.04 o
   8  13   3        1.32        0.00     14.58 o
   9  13   3        5.12        7.28     30.35 o
 -11  14   3        2.41       17.78     16.45 o
 -10  14   3        1.49        9.36     14.88 o
  -9  14   3        2.69        0.00     13.06 o
  -8  14   3        8.54       15.23     12.35 o
  -7  14   3        0.20        6.78     10.60 o
  -6  14   3        0.16        0.65      9.16 o
  -5  14   3       42.04       44.40     12.46 o
  -4  14   3      117.11      117.53     15.12 o
  -3  14   3       77.14       72.88     15.61 o
  -2  14   3      125.18      129.67     12.71 o
  -1  14   3      401.66      346.35     63.00 o
   0  14   3      139.20      144.83     14.28 o
   1  14   3       79.89      103.17     13.62 o
   2  14   3       13.69        9.97      8.75 o
   3  14   3      100.56       98.39     14.86 o
   4  14   3       21.73       15.48      9.18 o
   5  14   3       14.21       16.97     10.44 o
   6  14   3       97.19       95.16     27.65 o
   7  14   3       24.65       30.14     16.30 o
   8  14   3        0.04        4.87     15.64 o
 -11  15   3        1.77        9.57     19.20 o
 -10  15   3        3.74        0.00     14.49 o
  -9  15   3        0.60        0.00     12.65 o
  -8  15   3       60.30       38.34     15.52 o
  -7  15   3        6.67        9.02     11.68 o
  -6  15   3       51.34       32.58     12.39 o
  -5  15   3        5.01        0.00      8.26 o
  -4  15   3       19.41        6.63      8.61 o
  -3  15   3        0.57        7.09      7.73 o
  -2  15   3      132.18      136.55     18.58 o
  -1  15   3      241.67      216.88     42.79 o
   0  15   3       31.56       37.19      9.98 o
   1  15   3       60.08       55.60     12.96 o
   2  15   3      107.76      124.68     15.71 o
   3  15   3      302.30      284.82     21.31 o
   4  15   3        0.18        6.43      9.21 o
   5  15   3      121.63      106.19     19.44 o
   6  15   3        9.16        1.05     13.09 o
   7  15   3       15.41       20.70     17.10 o
   8  15   3        0.00        0.00     15.99 o
 -10  16   3        6.16        4.48     15.35 o
  -9  16   3        3.20       10.69     14.92 o
  -8  16   3        0.27        4.13     13.30 o
  -7  16   3       28.70       13.67     12.87 o
  -6  16   3       27.59       30.89     13.19 o
  -5  16   3       94.92       91.64     17.70 o
  -4  16   3        0.58        0.00      8.29 o
  -3  16   3       11.42        3.45      7.62 o
  -2  16   3      238.42      219.90     46.97 o
  -1  16   3       29.81       10.97      9.46 o
   0  16   3       72.92       75.08     12.69 o
   1  16   3      819.51      929.99     90.76 o
   2  16   3      780.08      875.44     73.50 o
   3  16   3       34.83       38.31     11.99 o
   4  16   3      145.49      157.69     20.96 o
   5  16   3        0.53        2.45     11.77 o
   6  16   3        1.39        0.00     14.09 o
   7  16   3        1.89        3.42     15.49 o
 -10  17   3       12.70       16.60     18.49 o
  -9  17   3        0.30        1.37     14.40 o
  -8  17   3        3.70       10.32     13.91 o
  -7  17   3       33.56       30.85     14.92 o
  -6  17   3        6.02        0.35     10.86 o
  -5  17   3      109.96       82.75     16.34 o
  -4  17   3        1.54        3.48     10.24 o
  -3  17   3        4.81       10.13     10.80 o
  -2  17   3       58.95       38.87     13.84 o
  -1  17   3        0.51        3.75      8.24 o
   0  17   3      133.41      123.90     14.96 o
   1  17   3       19.51       19.08      9.82 o
   2  17   3      134.05      166.98     17.80 o
   3  17   3       89.02      108.06     16.46 o
   4  17   3       19.89       26.75     14.39 o
   5  17   3       41.81       46.65     17.56 o
   6  17   3       24.50       40.02     20.88 o
   7  17   3        0.65       10.14     15.93 o
  -9  18   3        2.36        2.60     16.56 o
  -8  18   3       26.24       28.51     16.25 o
  -7  18   3        1.29        2.91     13.67 o
  -6  18   3        0.01        1.42     11.07 o
  -5  18   3       34.67       29.92     12.54 o
  -4  18   3      109.89       98.82     19.92 o
  -3  18   3        0.09        2.14      9.94 o
  -2  18   3       28.12       24.43     12.29 o
  -1  18   3       18.30        9.75      9.15 o
   0  18   3        2.07        3.74     10.11 o
   1  18   3      204.35      206.42     19.31 o
   2  18   3      118.14      124.31     16.34 o
   3  18   3       10.40       12.20     11.49 o
   4  18   3        2.40        0.00     12.18 o
   5  18   3        7.49        2.09     13.35 o
   6  18   3        7.52        0.00     14.94 o
  -9  19   3        0.21        0.00     17.48 o
  -8  19   3       28.59       26.61     16.11 o
  -7  19   3        6.79       11.41     15.88 o
  -6  19   3        9.50        6.09     13.37 o
  -5  19   3       29.04       10.96     14.08 o
  -4  19   3       28.08       22.47     14.74 o
  -3  19   3       60.53       22.35     13.98 o
  -2  19   3        5.92        8.48     11.60 o
  -1  19   3      188.90      205.96     29.01 o
   0  19   3       50.38       46.96     13.61 o
   1  19   3       32.35       40.75     12.35 o
   2  19   3       14.23       13.78     10.79 o
   3  19   3        7.12        0.00     12.93 o
   4  19   3       14.71        6.06     14.69 o
   5  19   3        0.76        7.69     15.50 o
   6  19   3        6.15        4.45     15.14 o
  -8  20   3        3.42        4.31     16.69 o
  -7  20   3       40.94       42.53     18.94 o
  -6  20   3        6.51        4.52     15.34 o
  -5  20   3        9.70        0.00     19.32 o
  -4  20   3        4.45        1.20     13.64 o
  -3  20   3        1.76        4.22     13.08 o
  -2  20   3      112.02      110.64     21.07 o
  -1  20   3      110.89      106.65     21.61 o
   0  20   3        3.26        0.00     10.86 o
   1  20   3       15.30       10.79     11.53 o
   2  20   3       42.30       30.23     14.19 o
   3  20   3        0.22        0.00     12.60 o
   4  20   3        0.56        2.86     14.65 o
   5  20   3        0.14        0.00     16.29 o
   6  20   3        7.64        0.00     31.56 o
  -8  21   3        3.60        0.00     36.42 o
  -7  21   3        0.33        0.67     17.17 o
  -6  21   3        3.23       21.53     19.96 o
  -5  21   3       27.36       30.68     17.22 o
  -4  21   3       96.13       97.75     22.76 o
  -3  21   3        9.76       12.97     14.44 o
  -2  21   3      212.70      268.94     37.78 o
  -1  21   3      120.52       99.47     21.86 o
   0  21   3        0.42        7.03     14.35 o
   1  21   3        5.51        7.48     14.37 o
   2  21   3        9.85       10.03     14.42 o
   3  21   3       11.56       12.42     16.06 o
   4  21   3        0.50        0.00     15.99 o
   5  21   3        7.43        1.86     20.91 o
  -7  22   3       11.60        0.00     29.14 o
  -6  22   3       94.46       72.89     23.48 o
  -5  22   3      163.97      142.24     26.20 o
  -4  22   3       43.22       24.36     16.91 o
  -3  22   3       23.32       13.62     15.99 o
  -2  22   3        2.73       16.27     15.05 o
  -1  22   3       44.00       25.20     16.88 o
   0  22   3       77.66       81.37     21.28 o
   1  22   3      177.64      227.56     30.37 o
   2  22   3      249.06      298.07     42.52 o
   3  22   3       58.36       30.79     17.82 o
   4  22   3        9.66       22.32     19.30 o
  -6  23   3        0.12        0.00     31.56 o
  -5  23   3        0.02        0.00     15.21 o
  -4  23   3       15.82       19.12     17.41 o
  -3  23   3       28.15       19.95     17.72 o
  -2  23   3       34.41       47.21     24.29 o
  -1  23   3       96.84       87.94     22.60 o
   0  23   3       68.64       63.50     25.05 o
   1  23   3        5.32       16.05     21.26 o
   2  23   3        3.22        1.91     20.05 o
   3  23   3        1.19        1.88     18.90 o
  -5  24   3       11.18        0.00     29.14 o
  -4  24   3       42.72       24.24     18.69 o
  -3  24   3       40.66       44.76     20.64 o
  -2  24   3        2.35        9.86     16.09 o
  -1  24   3        3.30        4.75     15.76 o
   0  24   3        0.06        0.00     22.46 o
   1  24   3       14.63       41.28     33.99 o
   2  24   3       24.09       36.57     24.72 o
  -2  25   3        0.79        0.00     15.29 o
  -1  25   3        0.73       16.39     22.32 o
   0  25   3       34.92       58.86     27.43 o
 -13   0   4        2.77        4.86     29.14 o
 -12   0   4       13.73       14.57     31.56 o
 -11   0   4        0.00        6.07     23.07 o
 -10   0   4       22.61       17.00     23.07 o
  -9   0   4        3.34        3.64     18.21 o
  -8   0   4       44.12       47.25     15.73 o
  -7   0   4     2747.06     2525.08    810.00 o
  -6   0   4    12522.51    12366.12   1543.29 o
  -5   0   4       84.88       79.78     11.49 o
  -4   0   4     1211.48     1012.87    200.68 o
  -3   0   4       33.03       17.97     14.94 o
  -2   0   4     1222.99      619.83    296.23 o
  -1   0   4       11.57       13.44      6.75 o
   0   0   4     1862.28     1911.65     58.75 o
   1   0   4     1924.55     1813.61     56.33 o
   2   0   4      178.29      167.36     16.46 o
   3   0   4      244.56      257.64     20.85 o
   4   0   4      364.22      288.64     35.98 o
   5   0   4       46.25       36.00     17.11 o
   6   0   4     1170.49     1351.27    151.24 o
   7   0   4       10.28       17.38     17.46 o
   8   0   4       14.56       19.26     19.19 o
   9   0   4        0.92       20.03     20.60 o
 -13   1   4        0.32        7.59     24.28 o
 -12   1   4        2.15        7.45     18.83 o
 -11   1   4        3.43        9.21     16.33 o
 -10   1   4        0.64        0.00     13.74 o
  -9   1   4        1.95        0.00     11.65 o
  -8   1   4       73.60       83.81     12.06 o
  -7   1   4      723.33      754.31     57.57 o
  -6   1   4     4672.24     4821.47    260.57 o
  -5   1   4      115.32      101.98     17.36 o
  -4   1   4      108.11       97.20      8.60 o
  -3   1   4       19.47       20.25      4.77 o
  -2   1   4       71.67       63.67      6.90 o
  -1   1   4        0.50        0.00      2.93 o
   0   1   4      313.52      290.47     12.11 o
   1   1   4      392.05      422.53     16.56 o
   2   1   4      231.18      196.34     12.19 o
   3   1   4       42.50       30.05      7.68 o
   4   1   4        1.98        3.08      6.34 o
   5   1   4      227.06      236.95     18.71 o
   6   1   4      280.88      287.46     25.66 o
   7   1   4       11.92       20.24     13.41 o
   8   1   4        8.48        7.69     13.48 o
   9   1   4        0.17        3.29     14.07 o
 -13   2   4        2.33        4.95     21.41 o
 -12   2   4        0.07        0.00     18.03 o
 -11   2   4        0.92        0.00     16.24 o
 -10   2   4        0.21        3.71     14.29 o
  -9   2   4        3.23        0.00     10.50 o
  -8   2   4        0.51        8.22      7.89 o
  -7   2   4       94.66      125.07     15.90 o
  -6   2   4      307.86      365.73     58.63 o
  -5   2   4        0.13        4.71      4.91 o
  -4   2   4        3.39        3.72      3.72 o
  -3   2   4       19.11       16.92      4.53 o
  -2   2   4      419.40      426.53     22.72 o
  -1   2   4      132.22      133.17      9.04 o
   0   2   4     2465.20     2057.86    337.81 o
   1   2   4     1279.75     1282.53     94.08 o
   2   2   4        0.04        0.00      4.15 o
   3   2   4        4.66        6.02      5.52 o
   4   2   4       19.30       15.50      7.89 o
   5   2   4       89.81       81.79     13.39 o
   6   2   4        9.61        7.09     12.73 o
   7   2   4      145.21      110.58     19.09 o
   8   2   4        1.00        5.75     12.87 o
   9   2   4        1.40        6.30     14.50 o
 -13   3   4        7.53        8.11     28.53 o
 -12   3   4        3.32        0.00     17.97 o
 -11   3   4        3.74        6.01     15.78 o
 -10   3   4        0.00        9.51     15.38 o
  -9   3   4        4.95       15.90     10.10 o
  -8   3   4       18.91       12.81      7.92 o
  -7   3   4      114.22      132.37     14.72 o
  -6   3   4      118.55      142.18      9.90 o
  -5   3   4      876.18      804.32     72.28 o
  -4   3   4      286.63      264.23     13.58 o
  -3   3   4       19.53       10.71      4.50 o
  -2   3   4      107.68       70.36     20.01 o
  -1   3   4      607.09      584.81     38.39 o
   0   3   4       22.41       24.79      5.49 o
   1   3   4     2169.15     2060.64     61.18 o
   2   3   4      130.02      136.93     13.03 o
   3   3   4       15.40       24.48      8.48 o
   4   3   4      168.90      155.51     22.96 o
   5   3   4      229.62      216.53     22.42 o
   6   3   4      698.36      755.28     43.49 o
   7   3   4       54.49       35.86     14.30 o
   8   3   4        0.35        7.65     12.64 o
   9   3   4        3.42       15.15     14.36 o
 -13   4   4        0.65       27.40     21.88 o
 -12   4   4        0.26        0.00     17.58 o
 -11   4   4        2.87        0.00     15.86 o
 -10   4   4        0.35        0.00     12.43 o
  -9   4   4        8.34        2.73      8.06 o
  -8   4   4        3.71        9.04      8.58 o
  -7   4   4      271.46      307.61     31.78 o
  -6   4   4      442.53      409.80     29.62 o
  -5   4   4     1237.43     1099.75     57.24 o
  -4   4   4        5.98        8.22      4.32 o
  -3   4   4      351.49      317.96     31.43 o
  -2   4   4      454.92      406.52     57.16 o
  -1   4   4       22.63       24.26      5.31 o
   0   4   4     1437.65     1479.24     74.39 o
   1   4   4      259.38      244.32     11.49 o
   2   4   4      755.03      754.19     24.58 o
   3   4   4      106.74      106.82     12.96 o
   4   4   4       98.17      107.20     14.10 o
   5   4   4      179.05      199.41     18.32 o
   6   4   4       59.17       53.49     13.62 o
   7   4   4        0.01        2.53     10.25 o
   8   4   4        0.11        3.82     11.65 o
   9   4   4       12.41       18.73     17.49 o
 -13   5   4        0.61       12.30     20.16 o
 -12   5   4        7.24       25.44     20.16 o
 -11   5   4        1.37        5.45     17.46 o
 -10   5   4        0.49        0.00     12.07 o
  -9   5   4        4.87        3.05      8.91 o
  -8   5   4       35.36       23.90      9.88 o
  -7   5   4      159.46      160.15     21.03 o
  -6   5   4       40.19       39.97     11.39 o
  -5   5   4     1042.13      998.74    100.12 o
  -4   5   4        3.31        0.37      3.78 o
  -3   5   4      192.25      199.13     14.93 o
  -2   5   4       90.21       89.42     11.04 o
  -1   5   4      350.65      345.09     15.23 o
   0   5   4       13.94       11.62      5.89 o
   1   5   4       20.24        8.95      6.01 o
   2   5   4       75.86       89.29     12.21 o
   3   5   4        3.91        8.49      5.99 o
   4   5   4        9.09        5.77      7.39 o
   5   5   4       82.15       65.30     13.38 o
   6   5   4      152.88      164.04     18.27 o
   7   5   4      133.41      134.82     18.57 o
   8   5   4       30.43       22.33     14.15 o
   9   5   4        0.22        4.43     17.10 o
 -13   6   4        0.62        4.86     22.32 o
 -12   6   4        0.14        0.00     17.46 o
 -11   6   4        0.22        0.00     11.78 o
 -10   6   4        0.18       19.18     13.17 o
  -9   6   4        1.01        2.66      9.19 o
  -8   6   4        0.06        0.00      8.03 o
  -7   6   4        1.35        0.00      6.47 o
  -6   6   4      100.72       90.62     13.20 o
  -5   6   4        0.35        1.93      5.80 o
  -4   6   4      394.71      439.00     48.76 o
  -3   6   4      296.77      282.40     17.47 o
  -2   6   4      328.31      322.62     15.21 o
  -1   6   4      428.29      478.80     34.04 o
   0   6   4      245.87      247.13     15.13 o
   1   6   4       11.07        0.66      5.63 o
   2   6   4      354.55      354.10     24.00 o
   3   6   4       89.67      120.43     13.61 o
   4   6   4        1.08        0.00      6.38 o
   5   6   4      232.61      245.55     20.28 o
   6   6   4      107.85       92.70     15.82 o
   7   6   4       22.09       24.20     11.92 o
   8   6   4        0.61        1.07     10.66 o
   9   6   4        0.48        5.21     21.88 o
 -13   7   4        2.18        0.00     27.92 o
 -12   7   4        6.95       17.22     20.55 o
 -11   7   4        0.68        7.28     17.10 o
 -10   7   4        4.35        2.45     11.29 o
  -9   7   4        0.19        3.05      9.70 o
  -8   7   4       29.05       19.28     11.07 o
  -7   7   4        7.94        3.67      8.20 o
  -6   7   4        9.23        5.22      7.14 o
  -5   7   4       76.02       90.36     12.54 o
  -4   7   4       58.94       55.65      6.70 o
  -3   7   4       18.15       14.65      5.34 o
  -2   7   4      536.47      570.11     44.09 o
  -1   7   4       42.24       42.89      6.19 o
   0   7   4        1.44        1.78      5.19 o
   1   7   4      634.82      596.01     22.34 o
   2   7   4       25.44       21.42      7.68 o
   3   7   4      130.12      169.42     15.84 o
   4   7   4        0.02        0.00      6.53 o
   5   7   4        7.33       10.14      9.04 o
   6   7   4       10.46        1.84      8.95 o
   7   7   4        3.71        0.00      9.20 o
   8   7   4        2.67        0.00     12.24 o
   9   7   4        2.05        6.15     19.51 o
 -13   8   4        1.26        1.21     29.14 o
 -12   8   4        0.15        2.47     16.71 o
 -11   8   4        0.89       24.12     17.10 o
 -10   8   4        2.41       13.60     12.24 o
  -9   8   4        0.33        0.00      9.03 o
  -8   8   4        0.01        0.00      8.21 o
  -7   8   4       23.93       25.76     10.32 o
  -6   8   4        0.01        0.00      6.93 o
  -5   8   4        0.18        0.00      6.08 o
  -4   8   4      305.17      294.13     15.25 o
  -3   8   4       23.72       22.10      5.82 o
  -2   8   4      116.57      123.40      9.52 o
  -1   8   4      383.41      434.41     29.24 o
   0   8   4     1650.56     1752.91    140.58 o
   1   8   4       65.16       76.26     11.18 o
   2   8   4       95.83      103.76     13.12 o
   3   8   4        9.97       12.93      7.72 o
   4   8   4       16.49       15.12      8.53 o
   5   8   4       45.93       54.93     12.87 o
   6   8   4       24.18       14.96     10.17 o
   7   8   4       22.87       11.08     11.65 o
   8   8   4        0.04        0.53     14.80 o
   9   8   4        0.01        4.77     17.28 o
 -12   9   4       14.24       23.37     18.52 o
 -11   9   4        8.07       11.57     17.25 o
 -10   9   4        0.11        7.90     12.26 o
  -9   9   4        6.99       14.24     11.32 o
  -8   9   4       25.28       25.67     11.53 o
  -7   9   4        5.88        8.22      8.68 o
  -6   9   4       66.87       63.14     12.73 o
  -5   9   4      183.07      177.98     16.53 o
  -4   9   4        7.64        4.16      6.02 o
  -3   9   4       11.47       14.29      5.25 o
  -2   9   4      126.04      158.73     10.71 o
  -1   9   4        2.40        0.00      4.91 o
   0   9   4       22.82       25.75      8.20 o
   1   9   4      105.38       89.96     11.87 o
   2   9   4       14.50        8.05      5.95 o
   3   9   4       74.74       87.17     13.38 o
   4   9   4       12.14        9.34      8.48 o
   5   9   4       24.58       26.40     10.33 o
   6   9   4       22.36       20.39     11.87 o
   7   9   4       14.89        0.00     10.68 o
   8   9   4        3.77        9.79     15.61 o
   9   9   4        2.30        4.54     19.52 o
 -12  10   4        1.17        1.02     20.91 o
 -11  10   4        3.65        4.15     13.40 o
 -10  10   4        0.33        2.88     12.35 o
  -9  10   4        2.29        0.00     10.60 o
  -8  10   4        5.38        3.91     10.29 o
  -7  10   4        0.03        0.00      8.05 o
  -6  10   4      120.63      107.27     15.47 o
  -5  10   4       20.76       13.07      8.64 o
  -4  10   4       42.95       47.49     10.84 o
  -3  10   4       28.56       25.01      6.00 o
  -2  10   4      112.11      120.18      9.80 o
  -1  10   4      212.23      246.44     15.73 o
   0  10   4       31.00       40.43      9.25 o
   1  10   4       13.50       19.01      7.79 o
   2  10   4       52.68       44.49     10.45 o
   3  10   4       76.96       74.23     13.16 o
   4  10   4       12.04        8.91      8.31 o
   5  10   4      133.45      102.69     16.09 o
   6  10   4      104.98       83.93     16.13 o
   7  10   4        2.51        8.20     12.69 o
   8  10   4       11.68        3.32     17.59 o
 -12  11   4        1.07        6.39     19.44 o
 -11  11   4        0.24        0.07     12.86 o
 -10  11   4        0.88        0.00     12.43 o
  -9  11   4        5.45        5.47     10.93 o
  -8  11   4       18.26       25.98     12.61 o
  -7  11   4        5.45        6.18      9.87 o
  -6  11   4      139.03      157.88     18.17 o
  -5  11   4       64.20       73.77     13.27 o
  -4  11   4        2.37        5.13      7.15 o
  -3  11   4       10.68        3.49      5.36 o
  -2  11   4      144.29      155.10     13.32 o
  -1  11   4      340.13      344.51     18.47 o
   0  11   4      196.77      221.74     17.56 o
   1  11   4       10.40       14.79      8.00 o
   2  11   4       27.21       19.53      8.41 o
   3  11   4       62.94       61.34     12.95 o
   4  11   4       40.20       44.45     12.09 o
   5  11   4        3.34        0.00      7.65 o
   6  11   4       11.61        2.76      9.93 o
   7  11   4        3.48        6.66     16.03 o
   8  11   4        0.08        0.00     17.69 o
 -12  12   4        0.47       17.64     19.32 o
 -11  12   4        0.68        0.00     14.33 o
 -10  12   4        0.01        3.08     13.30 o
  -9  12   4        5.85        3.28     11.49 o
  -8  12   4       38.51       33.56     13.78 o
  -7  12   4       62.85       62.18     14.95 o
  -6  12   4       33.03       31.21     11.61 o
  -5  12   4       40.23       33.08     10.70 o
  -4  12   4       29.71       37.03     10.15 o
  -3  12   4       11.53        7.98      6.65 o
  -2  12   4      341.46      418.64     62.04 o
  -1  12   4      371.17      385.26     19.63 o
   0  12   4      840.54      885.62     62.66 o
   1  12   4        2.98        7.79      7.21 o
   2  12   4      617.95      622.86     30.74 o
   3  12   4       11.96       14.48      9.05 o
   4  12   4        7.27        5.42      8.69 o
   5  12   4       11.60        0.00      8.88 o
   6  12   4        7.54       10.92     11.80 o
   7  12   4        2.57        0.00     13.33 o
   8  12   4        0.22        0.00     17.25 o
 -11  13   4        0.16        6.29     15.25 o
 -10  13   4        1.69        0.00     14.11 o
  -9  13   4        1.36        2.27     12.93 o
  -8  13   4        0.11        0.00     11.05 o
  -7  13   4        2.66        0.00      9.53 o
  -6  13   4       11.03        8.90      9.57 o
  -5  13   4        1.42        0.00      7.51 o
  -4  13   4      134.50      122.59     15.53 o
  -3  13   4       33.29       30.51     11.74 o
  -2  13   4        0.62        6.05      6.84 o
  -1  13   4      106.89       99.62     13.59 o
   0  13   4        2.94        4.62      7.54 o
   1  13   4       26.98       23.29      9.31 o
   2  13   4      511.97      532.39     31.28 o
   3  13   4       88.76       81.13     14.28 o
   4  13   4        9.82       22.17     10.39 o
   5  13   4       25.80       35.98     13.12 o
   6  13   4        9.53       10.57     13.41 o
   7  13   4       11.81       21.72     17.05 o
   8  13   4        1.76       32.78     33.99 o
 -11  14   4        2.95       14.81     15.93 o
 -10  14   4        1.33        6.08     14.71 o
  -9  14   4        5.09        0.00     13.41 o
  -8  14   4       27.61       27.91     14.26 o
  -7  14   4        1.00        0.71     10.19 o
  -6  14   4       10.10        1.24      9.63 o
  -5  14   4       18.07       16.22     10.56 o
  -4  14   4        3.71        0.00      7.38 o
  -3  14   4        1.17        0.00      8.18 o
  -2  14   4      128.74      127.88     16.00 o
  -1  14   4      173.90      153.61     21.74 o
   0  14   4     2069.13     2338.03    167.52 o
   1  14   4      492.26      558.27     37.80 o
   2  14   4      295.52      265.18     20.89 o
   3  14   4      238.77      258.12     21.21 o
   4  14   4       42.37       22.61     11.16 o
   5  14   4        4.90        9.78     10.40 o
   6  14   4        3.49        6.29     14.09 o
   7  14   4        0.96        0.00     15.69 o
 -11  15   4        0.23       11.15     16.08 o
 -10  15   4       38.78       45.91     19.12 o
  -9  15   4       13.32       15.68     15.16 o
  -8  15   4        0.04        0.00     12.39 o
  -7  15   4        5.11        0.00     10.96 o
  -6  15   4        6.37        0.00     10.96 o
  -5  15   4        0.00        0.00      8.33 o
  -4  15   4        0.20        0.00      9.56 o
  -3  15   4       60.90       49.30     18.43 o
  -2  15   4       32.50       13.84     10.80 o
  -1  15   4      227.18      210.14     17.33 o
   0  15   4        8.81        7.54      9.01 o
   1  15   4      175.17      198.95     19.28 o
   2  15   4       62.86       74.39     14.19 o
   3  15   4      159.54      133.67     18.47 o
   4  15   4       24.58       17.84     11.12 o
   5  15   4       19.73       20.54     13.70 o
   6  15   4        6.25        0.00     15.39 o
   7  15   4        0.13        0.00     15.61 o
 -10  16   4       13.47        0.00     16.30 o
  -9  16   4        4.60        5.48     14.76 o
  -8  16   4        0.79        4.05     12.54 o
  -7  16   4        0.70        5.88     12.54 o
  -6  16   4        0.51        1.72     11.23 o
  -5  16   4        6.14        0.00     11.68 o
  -4  16   4        1.06        0.00      8.78 o
  -3  16   4       46.77       36.05     14.09 o
  -2  16   4       49.36       45.87     14.98 o
  -1  16   4      714.26      640.40     99.70 o
   0  16   4      885.74      993.91     76.24 o
   1  16   4       49.90       60.86     13.59 o
   2  16   4      104.70      125.17     17.21 o
   3  16   4       21.99       20.69     11.72 o
   4  16   4       15.59        2.23     10.43 o
   5  16   4        2.28        0.00     13.45 o
   6  16   4        3.56        0.09     15.46 o
 -10  17   4        1.63        0.00     17.99 o
  -9  17   4        9.17       10.83     15.78 o
  -8  17   4        4.63       10.69     14.40 o
  -7  17   4        5.10        0.00     12.78 o
  -6  17   4        1.58        0.00     11.07 o
  -5  17   4        3.36        0.00     10.73 o
  -4  17   4       60.24       45.99     15.35 o
  -3  17   4      461.64      532.30     43.35 o
  -2  17   4      349.10      269.23     44.57 o
  -1  17   4      328.86      284.11     28.94 o
   0  17   4        0.67        0.00      9.44 o
   1  17   4      434.86      475.79     38.56 o
   2  17   4       54.39       83.47     15.23 o
   3  17   4       50.78       49.35     13.94 o
   4  17   4       41.55       22.51     15.19 o
   5  17   4       20.74        9.35     15.40 o
   6  17   4       15.15       11.58     16.75 o
  -9  18   4        7.41       20.02     17.88 o
  -8  18   4        0.75        5.91     14.71 o
  -7  18   4        1.69        1.19     13.48 o
  -6  18   4       17.39       15.96     14.88 o
  -5  18   4        1.93        0.00     11.35 o
  -4  18   4       12.09        6.57     12.14 o
  -3  18   4       64.48       54.82     17.17 o
  -2  18   4        3.69       10.62     12.37 o
  -1  18   4        0.00        2.13     11.87 o
   0  18   4        3.05        9.53     10.34 o
   1  18   4        4.24        2.02      8.81 o
   2  18   4        1.52       12.87     11.07 o
   3  18   4       13.37        5.68     11.69 o
   4  18   4       20.29       22.09     15.61 o
   5  18   4       11.87       19.83     16.89 o
   6  18   4        0.99        0.00     35.21 o
  -9  19   4       24.41       26.13     21.00 o
  -8  19   4        0.16       10.11     16.61 o
  -7  19   4        9.69        0.00     13.37 o
  -6  19   4        2.93        4.10     14.69 o
  -5  19   4        8.47        3.87     13.38 o
  -4  19   4       71.30       48.44     25.78 o
  -3  19   4      488.36      509.52     45.88 o
  -2  19   4       33.28       34.18     16.06 o
  -1  19   4      186.84      192.92     37.75 o
   0  19   4        0.07        6.32     11.58 o
   1  19   4      191.92      202.98     23.64 o
   2  19   4       21.03       25.37     11.95 o
   3  19   4        0.12        0.48     15.33 o
   4  19   4       37.06       31.63     17.59 o
   5  19   4        0.60       13.55     16.82 o
  -8  20   4        1.62       22.76     18.58 o
  -7  20   4       13.04       12.17     17.92 o
  -6  20   4        1.28        0.00     12.99 o
  -5  20   4       20.97        7.88     14.19 o
  -4  20   4      101.48       79.66     20.57 o
  -3  20   4       21.32       31.96     16.35 o
  -2  20   4       41.30       25.72     15.11 o
  -1  20   4        7.24        8.67     13.50 o
   0  20   4       54.93       45.74     18.12 o
   1  20   4       58.14       39.37     14.64 o
   2  20   4        0.02        0.00     13.65 o
   3  20   4       17.02        7.69     16.51 o
   4  20   4        4.15        8.04     16.82 o
  -7  21   4       18.97       19.35     18.20 o
  -6  21   4        3.38        0.00     15.39 o
  -5  21   4        0.01        0.00     13.55 o
  -4  21   4       70.16       79.73     21.56 o
  -3  21   4       47.85       50.97     19.33 o
  -2  21   4       94.10      111.86     23.04 o
  -1  21   4       55.88       34.24     17.34 o
   0  21   4       24.49       19.09     16.17 o
   1  21   4       37.75       29.02     14.58 o
   2  21   4       28.09       30.32     18.46 o
   3  21   4        3.71       16.95     17.59 o
   4  21   4       16.37        6.05     18.90 o
  -6  22   4        3.41        0.00     16.47 o
  -5  22   4       11.74        0.00     15.61 o
  -4  22   4        0.30        0.00     14.04 o
  -3  22   4        0.03        0.00     12.99 o
  -2  22   4        4.54       13.38     15.76 o
  -1  22   4       13.57       21.70     17.07 o
   0  22   4        1.50        0.00     14.85 o
   1  22   4        0.57       12.28     18.62 o
   2  22   4        2.59       14.33     20.20 o
   3  22   4        0.47       26.71     30.35 o
  -5  23   4        0.05        0.00     14.82 o
  -4  23   4       13.69        0.00     16.21 o
  -3  23   4        1.02        0.00     14.65 o
  -2  23   4        1.39       32.38     18.14 o
  -1  23   4        3.31       20.56     17.27 o
   0  23   4        9.67        3.33     16.34 o
   1  23   4        2.39        4.21     21.78 o
  -3  24   4       16.05        7.02     18.20 o
  -2  24   4        4.61        8.99     16.66 o
  -1  24   4       14.92       42.23     19.50 o
   0  24   4        5.64        0.00     27.92 o
 -13   1   5        0.00       13.96     22.32 o
 -12   1   5        1.61        4.21     18.44 o
 -11   1   5        0.10        0.00     16.04 o
 -10   1   5        0.80        0.00     17.00 o
  -9   1   5        0.53        3.64     14.59 o
  -8   1   5        2.92       12.14     14.57 o
  -7   1   5       36.51       26.90      8.28 o
  -6   1   5      134.56      144.10     14.21 o
  -5   1   5      212.07      206.38     22.26 o
  -4   1   5       74.87       70.13      8.06 o
  -3   1   5        1.96        2.93      4.25 o
  -2   1   5       95.15       79.32     13.88 o
  -1   1   5        3.51        6.79      4.72 o
   0   1   5        0.02        2.92      4.43 o
   1   1   5        4.30        0.00      4.80 o
   2   1   5       18.72       16.05      7.55 o
   3   1   5      136.30      154.47     20.85 o
   4   1   5       32.22       18.17     11.47 o
   5   1   5      427.60      421.98     30.21 o
   6   1   5       94.45       85.29     19.09 o
   7   1   5        2.99        7.62     12.83 o
   8   1   5        0.31        0.00     14.02 o
 -13   2   5        0.59        1.71     21.78 o
 -12   2   5        0.01       14.18     20.05 o
 -11   2   5        3.48        7.16     16.24 o
 -10   2   5        1.33        0.00     21.85 o
  -9   2   5        6.68       10.79     15.17 o
  -8   2   5       51.31       66.87     12.82 o
  -7   2   5       14.85        5.23      8.50 o
  -6   2   5       11.07       13.43      6.81 o
  -5   2   5        2.18       10.54      5.34 o
  -4   2   5       13.10       20.46      5.80 o
  -3   2   5       25.04       22.91      9.34 o
  -2   2   5       28.55       37.64      7.16 o
  -1   2   5      137.15      136.63     20.36 o
   0   2   5        1.22        0.00      4.31 o
   1   2   5       78.94       70.02     11.28 o
   2   2   5        3.87       12.35      7.17 o
   3   2   5       36.20       37.16      9.66 o
   4   2   5      506.15      448.00     35.41 o
   5   2   5      386.76      400.19     29.64 o
   6   2   5        1.35        0.00     10.86 o
   7   2   5        0.65        1.17     12.09 o
   8   2   5        1.98       11.81     15.12 o
 -13   3   5        0.02        0.00     20.05 o
 -12   3   5        0.24        0.00     21.85 o
 -11   3   5        2.78        1.60     16.24 o
 -10   3   5        3.88       19.05     17.78 o
  -9   3   5        2.14        0.00     10.31 o
  -8   3   5      145.39      118.43     77.97 o
  -7   3   5      235.54      277.62     33.95 o
  -6   3   5       61.59       56.71     10.86 o
  -5   3   5      134.14      125.24     13.76 o
  -4   3   5      101.08       66.85     13.29 o
  -3   3   5        0.00        0.87      4.48 o
  -2   3   5       31.86       39.62      7.22 o
  -1   3   5       69.43       77.27      8.85 o
   0   3   5        0.76        0.27      4.51 o
   1   3   5       17.39        8.75      9.69 o
   2   3   5       99.56      106.86     13.62 o
   3   3   5        7.19        7.92      7.38 o
   4   3   5        7.70       18.62      9.76 o
   5   3   5      274.74      260.28     25.46 o
   6   3   5        1.69        0.00     11.64 o
   7   3   5        0.38        8.33     13.11 o
   8   3   5        0.01        0.00     12.03 o
 -13   4   5        2.54       18.75     22.27 o
 -12   4   5        0.92        0.00     18.44 o
 -11   4   5        0.77        0.00     23.07 o
 -10   4   5        0.60       12.82     17.46 o
  -9   4   5       22.42       18.29     13.64 o
  -8   4   5      480.14      565.35     53.08 o
  -7   4   5      250.94      260.27     37.15 o
  -6   4   5        6.22        4.12      7.13 o
  -5   4   5       65.81       75.51      9.21 o
  -4   4   5       10.40        7.40      5.14 o
  -3   4   5      121.35      128.44     10.73 o
  -2   4   5      702.82      635.90     18.64 o
  -1   4   5       55.58       61.75      8.36 o
   0   4   5       60.35       61.57     10.07 o
   1   4   5        4.73        6.77      6.28 o
   2   4   5      101.52      108.02     13.61 o
   3   4   5       85.10       84.05     13.15 o
   4   4   5      588.09      545.23     51.62 o
   5   4   5       34.79       44.40     13.65 o
   6   4   5      144.12      167.29     22.90 o
   7   4   5        0.47        4.11     11.73 o
   8   4   5        0.96        0.00     14.88 o
 -13   5   5        7.69        0.00     20.16 o
 -12   5   5        0.26        0.00     18.32 o
 -11   5   5        0.11        0.00     23.07 o
 -10   5   5        0.26        0.00     11.09 o
  -9   5   5        8.65        1.67      9.85 o
  -8   5   5       95.10       86.27     14.81 o
  -7   5   5        8.40        0.00      7.96 o
  -6   5   5       52.39       48.81     10.58 o
  -5   5   5      290.37      272.20     29.27 o
  -4   5   5      249.23      259.08     19.84 o
  -3   5   5      165.06      178.93     16.15 o
  -2   5   5      338.44      295.07     13.75 o
  -1   5   5     1382.31     1435.44     76.40 o
   0   5   5      159.28      162.63     14.37 o
   1   5   5       36.24       25.38      8.41 o
   2   5   5       78.62       88.89     12.77 o
   3   5   5       97.70       90.62     14.21 o
   4   5   5      106.29      141.17     17.46 o
   5   5   5       72.58       76.62     15.50 o
   6   5   5        1.89       12.49     12.68 o
   7   5   5        1.63        3.83     12.91 o
   8   5   5        0.00        1.69     14.68 o
 -13   6   5        0.28       12.14     32.78 o
 -12   6   5        0.87        0.00     18.83 o
 -11   6   5        0.37       11.57     19.19 o
 -10   6   5        2.46        1.34     12.22 o
  -9   6   5       30.36       20.97     11.52 o
  -8   6   5      101.66      113.87     17.04 o
  -7   6   5        3.51        2.03      8.72 o
  -6   6   5      198.45      196.15     17.90 o
  -5   6   5        2.44        1.51      7.45 o
  -4   6   5       20.98       10.35      5.58 o
  -3   6   5       13.29       13.73      5.55 o
  -2   6   5     1200.60     1242.93     90.83 o
  -1   6   5     1732.36     1760.99     86.40 o
   0   6   5        0.05        0.00      4.99 o
   1   6   5       51.92       53.04     10.49 o
   2   6   5       50.05       38.51     10.07 o
   3   6   5        8.50        0.00      6.89 o
   4   6   5      494.76      477.78     26.22 o
   5   6   5       54.31       71.96     16.61 o
   6   6   5       36.75       30.48     12.35 o
   7   6   5        0.47        0.00     11.91 o
   8   6   5        1.08        7.46     15.15 o
 -13   7   5        1.67        0.00     31.56 o
 -12   7   5        6.11        6.07     30.35 o
 -11   7   5        0.34        0.00     13.83 o
 -10   7   5        0.90       10.93     14.35 o
  -9   7   5       16.91       19.16     12.12 o
  -8   7   5      118.02      142.47     18.58 o
  -7   7   5       80.54       77.15     14.95 o
  -6   7   5        0.04        0.00      7.38 o
  -5   7   5       22.14       16.18      8.47 o
  -4   7   5        3.92        8.05      5.51 o
  -3   7   5      112.31      103.13      9.68 o
  -2   7   5      162.21      141.04     30.98 o
  -1   7   5       81.59       67.22     10.79 o
   0   7   5       15.74       12.44      6.88 o
   1   7   5       16.40       10.14      7.62 o
   2   7   5       86.42       79.44     13.05 o
   3   7   5        3.93        7.91      8.05 o
   4   7   5      307.18      304.55     22.97 o
   5   7   5        6.94       12.36      9.77 o
   6   7   5        1.50        0.59     10.36 o
   7   7   5        0.62        1.93     13.42 o
   8   7   5        7.99        0.72     14.79 o
 -12   8   5        3.79       30.18     23.85 o
 -11   8   5        0.01        6.65     15.75 o
 -10   8   5        2.40        9.72     12.15 o
  -9   8   5       25.64       27.68     13.57 o
  -8   8   5       67.42       77.83     16.03 o
  -7   8   5      132.30      135.75     20.57 o
  -6   8   5       15.72        4.91      9.45 o
  -5   8   5       51.47       48.56     11.46 o
  -4   8   5        9.10       15.20      6.87 o
  -3   8   5       67.97       80.44      9.04 o
  -2   8   5      316.76      340.76     33.20 o
  -1   8   5      584.87      648.96     34.38 o
   0   8   5      377.84      342.88     19.75 o
   1   8   5        7.13        5.58      7.05 o
   2   8   5       60.81       60.66     12.25 o
   3   8   5      185.51      185.07     18.29 o
   4   8   5        0.22        0.00      8.36 o
   5   8   5      123.44      114.09     17.85 o
   6   8   5       28.12       26.39     12.54 o
   7   8   5        0.55        0.00     11.77 o
   8   8   5        0.02       14.57     31.56 o
 -12   9   5        0.13        0.00     17.41 o
 -11   9   5        0.02        7.84     15.71 o
 -10   9   5        0.68        0.00     11.10 o
  -9   9   5       39.63       15.01     14.54 o
  -8   9   5      128.77      170.92     29.82 o
  -7   9   5       45.88       49.72     13.65 o
  -6   9   5        7.97        0.00      8.14 o
  -5   9   5       24.17       13.74      8.50 o
  -4   9   5      445.84      438.45     39.79 o
  -3   9   5      559.96      626.66     43.36 o
  -2   9   5       21.35       19.80      7.53 o
  -1   9   5      629.24      651.56     52.65 o
   0   9   5       37.45       46.67     10.49 o
   1   9   5      223.34      224.75     18.29 o
   2   9   5      148.95      179.79     17.62 o
   3   9   5      252.12      208.22     19.50 o
   4   9   5      424.61      404.55     26.23 o
   5   9   5       58.69       58.84     14.30 o
   6   9   5        0.59        5.78     10.90 o
   7   9   5        0.04        4.20     11.95 o
 -12  10   5        0.18        0.00     18.04 o
 -11  10   5        1.63        0.00     13.70 o
 -10  10   5        5.03        5.89     12.21 o
  -9  10   5        0.07        3.97     11.41 o
  -8  10   5       13.34       13.76     10.68 o
  -7  10   5       27.31       22.91     11.57 o
  -6  10   5      133.63      105.62     17.17 o
  -5  10   5        2.43       10.20      8.41 o
  -4  10   5       17.35       22.01     10.65 o
  -3  10   5      217.66      232.12     15.81 o
  -2  10   5        2.45        0.00      5.99 o
  -1  10   5      230.43      252.61     17.81 o
   0  10   5      331.24      340.71     20.54 o
   1  10   5      794.17      736.65     28.54 o
   2  10   5        1.33        7.32      7.79 o
   3  10   5        0.00        0.00      7.56 o
   4  10   5       22.63       14.85     10.53 o
   5  10   5       33.30       33.98     12.79 o
   6  10   5       13.30        0.00     11.77 o
   7  10   5        0.62        5.77     13.96 o
 -12  11   5        0.93        5.26     19.65 o
 -11  11   5        0.11        4.24     17.32 o
 -10  11   5        2.52        6.14     13.41 o
  -9  11   5        5.91        3.66     11.94 o
  -8  11   5       23.24       20.80     12.45 o
  -7  11   5       46.08       26.51     12.75 o
  -6  11   5        6.56        6.70      9.22 o
  -5  11   5       10.17        9.64      8.87 o
  -4  11   5       59.65       46.40     13.92 o
  -3  11   5      135.56       99.27     18.22 o
  -2  11   5       59.81       64.93     11.14 o
  -1  11   5        1.28        0.00      6.15 o
   0  11   5      191.46      175.26     16.70 o
   1  11   5      436.88      478.34     24.51 o
   2  11   5       22.20       18.81      9.25 o
   3  11   5       31.85       28.12     10.91 o
   4  11   5       61.26       53.24     13.84 o
   5  11   5       22.28       15.63     12.58 o
   6  11   5        0.53        0.11     11.74 o
   7  11   5        0.03        0.00     15.00 o
 -12  12   5        2.93       14.84     21.23 o
 -11  12   5        0.71        0.00     14.47 o
 -10  12   5       11.48        6.65     14.33 o
  -9  12   5       14.64        9.29     14.15 o
  -8  12   5        3.54        0.00     11.30 o
  -7  12   5        5.32        9.56     10.96 o
  -6  12   5       26.46       34.05     12.75 o
  -5  12   5        0.10        0.00      8.25 o
  -4  12   5       14.39       13.56     11.40 o
  -3  12   5       13.39       20.01     13.29 o
  -2  12   5      340.70      352.77     32.48 o
  -1  12   5       68.29       77.92     12.52 o
   0  12   5      149.86      155.10     16.87 o
   1  12   5      418.70      440.71     24.76 o
   2  12   5        7.37        4.41      8.07 o
   3  12   5       89.57       90.80     15.71 o
   4  12   5        0.28        7.82      9.55 o
   5  12   5        6.37        4.69     10.93 o
   6  12   5        8.31        4.41     12.19 o
   7  12   5       11.86       15.60     22.12 o
 -11  13   5        4.12       23.16     17.20 o
 -10  13   5        1.86        6.01     14.73 o
  -9  13   5        6.77        0.00     17.17 o
  -8  13   5        0.13        0.00     10.46 o
  -7  13   5        4.21        0.00     10.67 o
  -6  13   5        6.98       11.08     10.85 o
  -5  13   5        2.95        7.11     11.43 o
  -4  13   5        0.53        0.00      8.66 o
  -3  13   5        5.78       19.99     11.80 o
  -2  13   5       92.11      120.69     17.20 o
  -1  13   5        2.15        0.00      7.99 o
   0  13   5        8.79       16.63      9.82 o
   1  13   5       65.50       54.56     14.20 o
   2  13   5      115.21       88.17     14.98 o
   3  13   5       40.25       43.69     12.63 o
   4  13   5        0.56        3.23     10.05 o
   5  13   5       13.12        6.46     12.00 o
   6  13   5       25.40       13.01     13.58 o
 -11  14   5        0.31        8.03     16.19 o
 -10  14   5        1.23        0.00     14.73 o
  -9  14   5        1.23        0.00     12.75 o
  -8  14   5        3.02        1.54     11.47 o
  -7  14   5        7.21        0.00     10.49 o
  -6  14   5       13.76       17.09     13.17 o
  -5  14   5        8.38        2.53     11.43 o
  -4  14   5       71.01       61.52     17.84 o
  -3  14   5       87.82       90.42     18.84 o
  -2  14   5        3.66        2.83     12.79 o
  -1  14   5        1.29        0.00      7.57 o
   0  14   5       11.47       13.72      9.87 o
   1  14   5        1.45        0.00      7.98 o
   2  14   5        8.37        1.62      8.53 o
   3  14   5      111.52      107.16     17.07 o
   4  14   5       51.99       33.77     13.83 o
   5  14   5        0.92        0.00     10.78 o
   6  14   5        0.26        0.00     15.54 o
 -10  15   5        1.76        0.00     15.71 o
  -9  15   5       11.64       13.79     15.89 o
  -8  15   5        0.03       10.54     13.36 o
  -7  15   5       11.94        6.90     11.93 o
  -6  15   5        6.98        0.00     12.29 o
  -5  15   5       22.43       10.71     15.40 o
  -4  15   5      118.40      123.40     24.14 o
  -3  15   5        0.01        3.44     10.47 o
  -2  15   5      122.24      135.66     21.53 o
  -1  15   5        3.89       13.99     10.27 o
   0  15   5      170.18      179.81     18.50 o
   1  15   5        0.20        0.00      8.77 o
   2  15   5       63.00       23.93     11.10 o
   3  15   5        8.34       21.07     10.63 o
   4  15   5        6.03        0.00     10.92 o
   5  15   5        0.03        1.81     12.66 o
   6  15   5        0.00        8.76     21.58 o
 -10  16   5        3.96        2.46     17.12 o
  -9  16   5        0.91        0.00     14.94 o
  -8  16   5       22.93       17.02     14.24 o
  -7  16   5        0.12        0.00     13.04 o
  -6  16   5        8.76        2.13     12.99 o
  -5  16   5       88.70       74.67     19.74 o
  -4  16   5       51.34       32.05     15.11 o
  -3  16   5       20.31       20.17     14.17 o
  -2  16   5      283.39      291.12     30.13 o
  -1  16   5      504.73      530.50    145.11 o
   0  16   5       46.89       51.31     15.16 o
   1  16   5      138.98      164.88     19.37 o
   2  16   5       31.35       44.18     12.94 o
   3  16   5        2.58        0.00      9.71 o
   4  16   5        0.70        3.02     11.31 o
   5  16   5        1.05        5.02     13.16 o
 -10  17   5        1.94        6.43     20.62 o
  -9  17   5        0.45        4.38     15.73 o
  -8  17   5        9.94       11.86     16.79 o
  -7  17   5        2.97        0.00     13.47 o
  -6  17   5        3.45        0.00     12.84 o
  -5  17   5       18.79        1.41     13.10 o
  -4  17   5        0.56        0.00     11.90 o
  -3  17   5       63.41       60.22     18.61 o
  -2  17   5       76.35       80.08     19.88 o
  -1  17   5        3.47        0.00     11.09 o
   0  17   5       42.03       36.03     13.37 o
   1  17   5        0.66       10.68     11.02 o
   2  17   5       49.27       73.05     16.20 o
   3  17   5       62.44       79.84     17.48 o
   4  17   5        4.61        1.33     11.98 o
   5  17   5        1.88        0.00     22.27 o
  -9  18   5        0.10        0.00     17.15 o
  -8  18   5        0.35        0.00     14.78 o
  -7  18   5        4.35        0.00     14.98 o
  -6  18   5        1.17        0.00     12.58 o
  -5  18   5       16.08       12.33     14.66 o
  -4  18   5        6.06        4.65     13.33 o
  -3  18   5        2.90        2.91     12.84 o
  -2  18   5       81.80       93.96     21.53 o
  -1  18   5       40.45       25.35     15.58 o
   0  18   5        1.80        7.26     11.58 o
   1  18   5        0.50        3.27     11.40 o
   2  18   5        1.33        0.00     10.56 o
   3  18   5        9.46        4.91     12.47 o
   4  18   5       15.56       23.86     15.35 o
  -8  19   5       10.14        0.00     16.22 o
  -7  19   5        8.10        0.00     15.21 o
  -6  19   5        6.58        4.64     15.64 o
  -5  19   5        2.25        0.00     13.45 o
  -4  19   5        8.54       15.23     16.02 o
  -3  19   5       48.75       58.34     19.56 o
  -2  19   5        0.25       14.60     16.59 o
  -1  19   5       43.79       34.55     18.45 o
   0  19   5        6.53        9.93     14.65 o
   1  19   5       10.05        9.18     14.27 o
   2  19   5        1.78        0.00     11.54 o
   3  19   5       18.77       28.37     16.38 o
   4  19   5       15.86       27.84     22.91 o
  -8  20   5        0.13        0.00     30.35 o
  -7  20   5        0.23        0.00     14.26 o
  -6  20   5        0.53        0.00     16.34 o
  -5  20   5       13.32        0.00     13.07 o
  -4  20   5       27.61       33.56     17.28 o
  -3  20   5        0.79        5.03     14.18 o
  -2  20   5       12.66       32.99     17.63 o
  -1  20   5       14.11        2.80     13.77 o
   0  20   5        0.39       11.21     14.10 o
   1  20   5        3.03        0.00     11.29 o
   2  20   5        1.14        0.00     13.54 o
   3  20   5       12.75        6.85     17.23 o
  -7  21   5       18.50       17.00     32.78 o
  -6  21   5        0.41        0.00     16.58 o
  -5  21   5      103.61       47.28     35.21 o
  -4  21   5       64.07       62.77     21.74 o
  -3  21   5        1.09        8.01     15.88 o
  -2  21   5        0.03       27.54     16.60 o
  -1  21   5        0.71        0.00     13.91 o
   0  21   5        1.14        8.08     15.16 o
   1  21   5        5.23       16.34     17.92 o
   2  21   5       22.33        0.03     18.83 o
  -5  22   5        3.74        0.00     16.63 o
  -4  22   5       16.22       14.65     18.35 o
  -3  22   5       53.60       57.09     21.69 o
  -2  22   5      122.46      118.12     26.06 o
  -1  22   5      142.19      144.83     27.69 o
   0  22   5       23.33        9.36     16.22 o
   1  22   5        2.09        0.00     18.62 o
  -3  23   5        4.06        5.20     22.64 o
  -2  23   5        1.61       13.73     22.27 o
  -1  23   5        2.26        0.00     17.97 o
 -13   0   6        1.75        0.00     27.92 o
 -12   0   6        0.54        0.00     23.07 o
 -11   0   6       17.59       19.42     29.14 o
 -10   0   6      154.66      279.25     55.85 o
  -9   0   6      286.21      387.33     59.50 o
  -8   0   6        4.18       20.64     20.64 o
  -7   0   6       72.55       62.83     18.37 o
  -6   0   6        1.49        3.49      9.56 o
  -5   0   6       89.54       80.76     25.61 o
  -4   0   6       20.79       29.47     10.39 o
  -3   0   6      804.34      797.31     46.16 o
  -2   0   6      347.42      367.51     23.24 o
  -1   0   6       23.49       33.21     10.70 o
   0   0   6      164.23      170.08     34.65 o
   1   0   6      144.56      164.44     47.96 o
   2   0   6      355.21      338.97     39.46 o
   3   0   6     1523.33     1882.31    119.67 o
   4   0   6        1.97        5.48     15.86 o
   5   0   6       32.11       42.14     23.99 o
   6   0   6        4.06       27.75     20.55 o
   7   0   6        3.91        0.00     18.89 o
 -13   1   6        0.38        9.00     22.74 o
 -12   1   6        0.71        0.00     17.10 o
 -11   1   6        0.04        0.00     14.29 o
 -10   1   6      120.70      145.69     43.71 o
  -9   1   6      435.17      613.21     68.00 o
  -8   1   6        1.42        3.83     14.14 o
  -7   1   6       31.88       27.63      9.60 o
  -6   1   6        2.22        1.07      6.59 o
  -5   1   6       22.78       13.00      6.38 o
  -4   1   6        7.32       10.18      5.73 o
  -3   1   6      120.92      121.30     11.31 o
  -2   1   6      162.89      197.46     13.46 o
  -1   1   6      100.67      115.73     11.48 o
   0   1   6        0.97        4.20      6.86 o
   1   1   6       36.03       28.42     10.66 o
   2   1   6      135.75      164.36     20.26 o
   3   1   6        7.59       10.63     13.77 o
   4   1   6        0.34        0.00     10.43 o
   5   1   6        3.48        0.00     10.82 o
   6   1   6        0.13       14.52     13.60 o
   7   1   6       12.63        8.22     15.10 o
 -13   2   6        0.09        4.86     21.78 o
 -12   2   6        0.92        1.90     20.55 o
 -11   2   6        2.22       15.36     18.32 o
 -10   2   6       16.02       39.71     21.58 o
  -9   2   6       73.98       97.73     26.61 o
  -8   2   6        8.33       14.46     13.99 o
  -7   2   6        0.20        0.00      6.71 o
  -6   2   6        0.17        0.00      6.49 o
  -5   2   6       19.83       28.47      7.44 o
  -4   2   6        0.06        3.87      5.29 o
  -3   2   6      499.83      548.17     19.26 o
  -2   2   6      415.03      465.32     19.22 o
  -1   2   6       23.07       20.67      8.10 o
   0   2   6        0.00        0.00      6.11 o
   1   2   6       79.90       80.81     13.79 o
   2   2   6       16.30       11.37     10.49 o
   3   2   6      258.89      284.83     36.28 o
   4   2   6      271.73      277.67     28.39 o
   5   2   6        5.06        4.74     11.46 o
   6   2   6        6.71        2.28     12.85 o
   7   2   6        0.14        0.87     14.44 o
 -13   3   6        0.00        0.00     20.60 o
 -12   3   6        0.03        0.00     17.58 o
 -11   3   6        2.24        0.00     23.07 o
 -10   3   6        7.07       14.39     17.48 o
  -9   3   6        0.82        0.00     15.73 o
  -8   3   6       26.55       26.45     11.77 o
  -7   3   6       18.01        4.34      8.83 o
  -6   3   6        4.33        1.58      8.76 o
  -5   3   6        1.09        0.00      5.34 o
  -4   3   6       48.23       53.18      8.57 o
  -3   3   6       32.07       34.31      7.75 o
  -2   3   6      326.77      362.99     18.87 o
  -1   3   6      114.96      123.22     13.59 o
   0   3   6       15.75       13.15      7.82 o
   1   3   6       20.56       13.82      8.45 o
   2   3   6      195.34      169.98     17.89 o
   3   3   6      425.52      396.86     45.04 o
   4   3   6       12.66        7.43     10.99 o
   5   3   6        2.02       11.10     12.30 o
   6   3   6        8.86       16.81     13.76 o
   7   3   6        1.64       12.62     15.33 o
 -13   4   6        0.01       12.14     32.78 o
 -12   4   6        0.53        0.00     19.69 o
 -11   4   6        4.14        8.73     20.16 o
 -10   4   6       19.05       16.81     19.52 o
  -9   4   6       72.48       66.83     19.12 o
  -8   4   6      223.79      259.63     23.01 o
  -7   4   6        2.48        6.71      9.02 o
  -6   4   6        5.65        3.18      8.86 o
  -5   4   6       39.26       34.35      8.95 o
  -4   4   6        1.05        0.00      5.42 o
  -3   4   6      153.12      111.61     27.07 o
  -2   4   6        7.34       11.09      7.11 o
  -1   4   6       92.84       92.75     12.65 o
   0   4   6       15.99       13.44      7.41 o
   1   4   6       55.87       40.82     12.09 o
   2   4   6      246.89      168.83     45.88 o
   3   4   6       93.71      107.71     18.94 o
   4   4   6        3.21        0.00     10.73 o
   5   4   6        0.01        0.95     10.76 o
   6   4   6       13.62       16.07     12.96 o
   7   4   6        1.44       14.28     16.02 o
 -12   5   6        0.30       12.14     29.14 o
 -11   5   6        1.60        0.00     19.52 o
 -10   5   6        7.01        8.91     17.58 o
  -9   5   6       21.24        9.83     13.79 o
  -8   5   6       24.41       46.56     13.57 o
  -7   5   6        4.06        7.71      9.82 o
  -6   5   6       60.57       63.94     16.12 o
  -5   5   6       78.68       73.29     15.00 o
  -4   5   6       66.48       74.89      9.90 o
  -3   5   6       40.47       44.36      9.77 o
  -2   5   6       16.25       20.45      8.18 o
  -1   5   6       95.07      102.96     13.20 o
   0   5   6       16.47       16.41      8.28 o
   1   5   6        1.66        0.00      6.93 o
   2   5   6      130.83      138.17     17.15 o
   3   5   6      150.68      150.33     18.12 o
   4   5   6      131.90      136.21     20.92 o
   5   5   6       28.10       15.58     13.31 o
   6   5   6        0.58        7.10     13.83 o
   7   5   6        0.05        1.53     13.60 o
 -12   6   6        0.27        0.00     21.00 o
 -11   6   6        0.51        0.00     17.78 o
 -10   6   6        0.52        0.00     14.42 o
  -9   6   6        0.41        0.00     10.70 o
  -8   6   6        0.99       11.96     10.92 o
  -7   6   6       24.88       20.80     10.84 o
  -6   6   6       13.83        8.08     10.22 o
  -5   6   6        5.52        6.58      7.97 o
  -4   6   6      116.90      150.00     13.92 o
  -3   6   6       30.43       21.93      8.18 o
  -2   6   6       11.52        4.77      6.58 o
  -1   6   6      138.84      120.88     13.95 o
   0   6   6       47.44       49.90     11.33 o
   1   6   6       31.51       38.16     10.96 o
   2   6   6      262.05      286.33     22.12 o
   3   6   6      135.84      130.01     17.79 o
   4   6   6       37.38       27.58     13.34 o
   5   6   6        0.41        6.61     11.58 o
   6   6   6        9.65       16.88     14.51 o
   7   6   6        4.71        0.00     17.75 o
 -12   7   6        0.03       10.15     22.74 o
 -11   7   6        2.54        0.00     23.07 o
 -10   7   6        0.01        7.46     15.50 o
  -9   7   6        6.84        0.00     10.74 o
  -8   7   6       24.19       11.61     11.75 o
  -7   7   6       17.49       15.57     10.16 o
  -6   7   6        3.83        3.33      8.76 o
  -5   7   6       21.29       25.15      9.96 o
  -4   7   6        0.03        0.00      6.55 o
  -3   7   6        5.42        2.62      6.77 o
  -2   7   6      183.03      184.76     15.96 o
  -1   7   6       22.08       20.31      8.36 o
   0   7   6       10.83       17.66      8.06 o
   1   7   6        3.14        0.77      7.23 o
   2   7   6       45.60       47.87     12.19 o
   3   7   6        3.66        1.08      9.05 o
   4   7   6        8.49        4.67      9.72 o
   5   7   6        4.69        0.00     10.26 o
   6   7   6        4.05       18.90     14.64 o
   7   7   6        4.84        0.00     19.19 o
 -12   8   6        0.04        0.00     21.25 o
 -11   8   6        0.32       13.91     16.92 o
 -10   8   6        3.47        0.00     14.42 o
  -9   8   6        1.25        0.00     10.67 o
  -8   8   6        0.01        0.00     10.21 o
  -7   8   6       28.94       19.12     11.68 o
  -6   8   6        0.05        4.80      8.72 o
  -5   8   6       28.38       30.37     11.02 o
  -4   8   6      118.42      139.24     20.70 o
  -3   8   6      352.18      371.88     19.99 o
  -2   8   6       87.41       91.19     12.63 o
  -1   8   6       92.72       93.51     13.79 o
   0   8   6        1.32        0.00      6.68 o
   1   8   6       10.34       13.84      9.15 o
   2   8   6       34.22       18.27      9.98 o
   3   8   6       16.76       11.89     10.19 o
   4   8   6       35.50       40.32     13.18 o
   5   8   6        0.83        2.99     11.21 o
   6   8   6        0.23        0.00     13.15 o
 -12   9   6        0.45        4.67     24.72 o
 -11   9   6        0.82        9.12     18.00 o
 -10   9   6        0.20        0.00     14.41 o
  -9   9   6        2.96        0.00     12.39 o
  -8   9   6       13.15       28.67     13.30 o
  -7   9   6        0.36        0.00      9.85 o
  -6   9   6        0.67        0.00      7.73 o
  -5   9   6       28.12       36.69     12.93 o
  -4   9   6        8.68        8.78      9.96 o
  -3   9   6       29.39       54.18     10.85 o
  -2   9   6       46.92       57.58     11.05 o
  -1   9   6        6.68        9.86      8.11 o
   0   9   6       92.60       99.04     15.23 o
   1   9   6        9.52       11.64      8.99 o
   2   9   6       20.01        7.85     10.74 o
   3   9   6       12.95       12.60     10.28 o
   4   9   6       12.64        6.08      9.87 o
   5   9   6       10.54        4.54     12.01 o
   6   9   6        2.42        3.98     14.30 o
 -12  10   6        0.70        4.71     19.82 o
 -11  10   6        1.35        0.00     17.60 o
 -10  10   6        1.62        0.00     13.35 o
  -9  10   6        1.54        0.00     11.65 o
  -8  10   6        3.89        1.22     10.96 o
  -7  10   6        2.89        5.71     11.28 o
  -6  10   6        1.20        0.00      9.04 o
  -5  10   6        8.91        0.00     10.80 o
  -4  10   6       30.68       22.93     12.92 o
  -3  10   6       22.76       29.41     13.17 o
  -2  10   6        5.12        8.85      7.44 o
  -1  10   6       16.94       16.34      8.72 o
   0  10   6      101.44       73.86     13.61 o
   1  10   6       15.57       10.16      8.67 o
   2  10   6      195.65      156.53     19.41 o
   3  10   6      132.62      121.03     17.81 o
   4  10   6        1.81        0.00      9.63 o
   5  10   6       14.35       22.22     13.76 o
   6  10   6        4.28        9.81     14.22 o
 -11  11   6        0.19        4.95     19.33 o
 -10  11   6        3.01        4.90     15.25 o
  -9  11   6       22.68       28.08     14.91 o
  -8  11   6       10.71        2.73     11.02 o
  -7  11   6        1.30        5.77     10.86 o
  -6  11   6        0.71        6.57     10.68 o
  -5  11   6       43.16       29.08     14.29 o
  -4  11   6       55.61       50.22     16.78 o
  -3  11   6      126.22      104.26     20.41 o
  -2  11   6        0.20        0.50      6.82 o
  -1  11   6       32.21       31.95     10.62 o
   0  11   6       31.38       15.86      9.36 o
   1  11   6        2.24        3.82      9.00 o
   2  11   6        0.17        3.66      9.16 o
   3  11   6        0.04        4.31      9.66 o
   4  11   6        0.27        0.00     10.32 o
   5  11   6        0.43        0.00     12.26 o
   6  11   6        1.71        0.00     20.70 o
 -11  12   6        3.84       11.46     19.32 o
 -10  12   6        1.40        0.00     14.88 o
  -9  12   6        0.01        1.03     13.65 o
  -8  12   6        1.15        3.61     12.08 o
  -7  12   6        7.71        0.00     12.14 o
  -6  12   6        4.99        9.71     12.62 o
  -5  12   6       98.39      105.97     20.53 o
  -4  12   6       86.95       70.86     22.46 o
  -3  12   6      129.40      123.60     22.56 o
  -2  12   6        5.82        0.00      8.41 o
  -1  12   6      395.80      446.81     25.37 o
   0  12   6        1.58        3.24      8.43 o
   1  12   6       17.84       22.59     11.03 o
   2  12   6       19.50       30.15     11.90 o
   3  12   6       21.94       10.53     11.36 o
   4  12   6        0.54       12.85     12.10 o
   5  12   6        0.23        8.57     13.25 o
 -11  13   6        0.08        0.00     16.18 o
 -10  13   6        3.35        1.16     15.30 o
  -9  13   6        3.95        0.00     13.43 o
  -8  13   6        0.04        0.00     11.90 o
  -7  13   6       15.81       14.24     14.40 o
  -6  13   6        1.85        0.00     12.29 o
  -5  13   6       12.11        9.42     13.20 o
  -4  13   6       88.04       74.10     18.76 o
  -3  13   6       69.73       71.86     19.00 o
  -2  13   6        5.89        0.00     11.14 o
  -1  13   6      203.51      207.87     19.15 o
   0  13   6       45.23       36.35     11.90 o
   1  13   6        0.02        1.50      9.15 o
   2  13   6        9.81       24.33     12.42 o
   3  13   6        1.65        0.00     10.99 o
   4  13   6       13.78       26.61     13.30 o
   5  13   6        0.16        6.04     12.82 o
 -10  14   6        0.77        0.00     14.68 o
  -9  14   6        1.04        0.42     13.43 o
  -8  14   6        1.90        0.00     14.04 o
  -7  14   6        0.00        2.01     13.04 o
  -6  14   6        3.20        8.15     14.63 o
  -5  14   6       10.60        0.00     11.63 o
  -4  14   6      107.61       85.93     21.29 o
  -3  14   6      548.80      536.99     45.49 o
  -2  14   6      103.81       68.08     19.72 o
  -1  14   6       84.25       86.74     17.97 o
   0  14   6       66.00       61.85     14.56 o
   1  14   6       30.86       43.46     13.34 o
   2  14   6        0.78        0.00      9.82 o
   3  14   6        4.84        4.54     11.30 o
   4  14   6        2.77       13.49     12.93 o
   5  14   6        0.45        0.00     15.76 o
 -10  15   6        0.25        0.00     15.99 o
  -9  15   6        3.46        9.90     17.81 o
  -8  15   6        0.27        0.00     14.40 o
  -7  15   6        0.81        2.73     14.25 o
  -6  15   6        0.84        0.00     12.62 o
  -5  15   6       48.67       45.26     17.88 o
  -4  15   6        0.31        0.00     12.22 o
  -3  15   6      158.97      176.20     29.44 o
  -2  15   6       84.72       92.98     21.66 o
  -1  15   6       40.22       30.36     17.17 o
   0  15   6       51.40       31.15     14.19 o
   1  15   6       26.39        5.56     10.39 o
   2  15   6       36.84       15.61     12.91 o
   3  15   6        0.50        0.00     11.41 o
   4  15   6        0.49        0.00     12.65 o
  -9  16   6        0.49        0.00     16.17 o
  -8  16   6        0.04        0.00     15.01 o
  -7  16   6        0.32        4.04     14.90 o
  -6  16   6        2.90        0.00     13.50 o
  -5  16   6        0.06        0.00     14.29 o
  -4  16   6      296.36      256.08     37.23 o
  -3  16   6      191.84      189.17     27.21 o
  -2  16   6       13.77        2.56     15.38 o
  -1  16   6       56.87       52.60     19.15 o
   0  16   6        2.28        7.01     11.89 o
   1  16   6        8.02       10.03     11.05 o
   2  16   6        5.51        0.00     11.77 o
   3  16   6        1.22        0.00     11.18 o
   4  16   6        2.07        5.39     13.82 o
  -9  17   6        1.74        7.87     17.32 o
  -8  17   6        0.41        7.89     17.88 o
  -7  17   6       18.00       22.44     18.15 o
  -6  17   6       97.28       76.14     34.99 o
  -5  17   6       54.35       49.78     19.12 o
  -4  17   6       10.71       13.00     16.07 o
  -3  17   6       25.44       16.69     16.96 o
  -2  17   6      174.10      155.62     26.28 o
  -1  17   6       15.51       10.30     14.46 o
   0  17   6       20.67       20.25     13.96 o
   1  17   6       25.07       16.25     13.11 o
   2  17   6        8.49       17.97     12.79 o
   3  17   6       14.65       11.72     13.27 o
  -8  18   6        0.33        0.00     15.65 o
  -7  18   6        0.97        9.26     16.69 o
  -6  18   6        4.90       21.69     16.77 o
  -5  18   6        3.10        0.00     14.19 o
  -4  18   6       19.41       15.16     16.29 o
  -3  18   6        1.16        0.00     13.98 o
  -2  18   6       19.74        6.84     14.35 o
  -1  18   6       10.60        0.00     16.31 o
   0  18   6       30.22       20.32     16.63 o
   1  18   6       31.57       38.32     16.21 o
   2  18   6        4.01        7.08     14.29 o
   3  18   6        0.59        0.00     14.81 o
  -7  19   6       19.40       14.20     18.68 o
  -6  19   6       84.07       85.38     23.57 o
  -5  19   6        4.44        4.91     15.15 o
  -4  19   6       53.01       48.80     21.35 o
  -3  19   6        0.05        0.00     13.04 o
  -2  19   6       43.04       20.46     26.65 o
  -1  19   6        1.36        0.00     11.17 o
   0  19   6        0.03        0.00     18.65 o
   1  19   6       21.86       27.63     15.23 o
   2  19   6       10.23       25.79     18.27 o
  -6  20   6       11.66       12.92     18.68 o
  -5  20   6        8.14        1.40     16.99 o
  -4  20   6        0.04        0.00     15.15 o
  -3  20   6       34.14        4.91     18.33 o
  -2  20   6       57.82       26.10     17.34 o
  -1  20   6        2.09        2.32     14.94 o
   0  20   6        9.12        4.57     15.21 o
   1  20   6        2.77        8.50     30.35 o
  -4  21   6        6.36        0.00     17.58 o
  -3  21   6        3.47        1.62     16.79 o
  -2  21   6        4.46        0.00     16.91 o
  -1  21   6       15.39        9.37     21.02 o
 -12   1   7        0.12        0.00     19.83 o
 -11   1   7        0.63        0.00     25.49 o
 -10   1   7        1.73        0.00     16.84 o
  -9   1   7        5.41       12.54     18.44 o
  -8   1   7        7.62       20.64     16.72 o
  -7   1   7        0.99        1.41     10.92 o
  -6   1   7        5.68        3.17      7.87 o
  -5   1   7       37.20       32.13      8.81 o
  -4   1   7        0.15        0.00      6.09 o
  -3   1   7        0.00        0.00      5.78 o
  -2   1   7        7.37       11.08      7.79 o
  -1   1   7       16.26       34.28     12.44 o
   0   1   7       20.29       11.99     10.51 o
   1   1   7       13.19        5.09     11.05 o
   2   1   7      204.09      216.11     25.33 o
   3   1   7      119.90      129.46     23.79 o
   4   1   7        3.15       11.41     12.69 o
   5   1   7        0.20        7.70     13.30 o
   6   1   7        0.10        2.78     14.05 o
 -12   2   7        0.39        1.78     19.30 o
 -11   2   7        9.12        0.00     26.71 o
 -10   2   7        7.35       11.30     19.69 o
  -9   2   7        0.00        0.00     20.64 o
  -8   2   7        0.56       13.73     16.59 o
  -7   2   7        2.06        0.00     10.87 o
  -6   2   7        4.63        4.45      8.37 o
  -5   2   7        6.32        0.00      5.80 o
  -4   2   7       25.52       31.95      8.49 o
  -3   2   7        0.29        2.08      7.07 o
  -2   2   7       15.78       19.02      8.18 o
  -1   2   7        0.25        0.00      6.91 o
   0   2   7        6.83        2.56     10.32 o
   1   2   7      339.62      356.52     40.13 o
   2   2   7      507.99      563.93     40.80 o
   3   2   7        0.31        0.00     11.04 o
   4   2   7        0.67        1.44     11.73 o
   5   2   7        4.54        9.87     12.92 o
   6   2   7        0.59        0.00     17.07 o
 -12   3   7        2.02        2.43     29.14 o
 -11   3   7       19.90       33.68     23.60 o
 -10   3   7       33.37       39.44     21.88 o
  -9   3   7       11.98        6.65     17.97 o
  -8   3   7       13.13        6.95     18.82 o
  -7   3   7        1.05        0.00     10.87 o
  -6   3   7        4.06        0.00      8.43 o
  -5   3   7        0.45        0.00      6.95 o
  -4   3   7        0.21        6.78      6.82 o
  -3   3   7        0.57        0.00      6.83 o
  -2   3   7        0.82        1.46      7.34 o
  -1   3   7       83.26       56.49     25.55 o
   0   3   7       14.28       37.82     14.69 o
   1   3   7       36.35       38.36     14.72 o
   2   3   7       51.65       21.51     13.89 o
   3   3   7       10.41       12.43     13.65 o
   4   3   7        0.83        0.00     10.31 o
   5   3   7        0.00        4.00     13.45 o
   6   3   7        0.56        0.00     21.41 o
 -12   4   7        3.44       17.00     31.56 o
 -11   4   7       18.67       23.22     23.13 o
 -10   4   7        5.35        2.61     16.91 o
  -9   4   7        0.03        0.00     15.86 o
  -8   4   7        1.35        6.17     10.82 o
  -7   4   7        0.06        0.00     11.06 o
  -6   4   7       20.99        6.53      9.52 o
  -5   4   7       18.16       14.01      9.44 o
  -4   4   7        2.33        1.51      7.47 o
  -3   4   7        5.77       11.14      8.05 o
  -2   4   7        3.78        0.00      7.26 o
  -1   4   7       54.65       73.65     13.00 o
   0   4   7       19.91       27.63     11.74 o
   1   4   7      278.19      283.55     36.45 o
   2   4   7       14.19        5.33     11.66 o
   3   4   7       86.72       88.61     23.48 o
   4   4   7        0.00        0.00     11.53 o
   5   4   7        3.13        7.03     13.99 o
   6   4   7        0.81        9.11     22.32 o
 -12   5   7        2.32        0.00     23.32 o
 -11   5   7       12.66       18.02     21.88 o
 -10   5   7        0.89        0.00     16.60 o
  -9   5   7        3.89        1.97     15.00 o
  -8   5   7       14.12       20.22     12.34 o
  -7   5   7       16.41       11.70     12.99 o
  -6   5   7        2.39        0.00      9.10 o
  -5   5   7      144.98      167.40     21.86 o
  -4   5   7      332.76      366.50     33.12 o
  -3   5   7       23.02        5.73      8.10 o
  -2   5   7       15.03       13.66      8.66 o
  -1   5   7       14.10       27.35     10.14 o
   0   5   7       19.24       20.50      9.60 o
   1   5   7       74.54       88.82     15.74 o
   2   5   7       29.72       27.78     12.97 o
   3   5   7        1.80        1.44     11.58 o
   4   5   7        6.98        8.34     18.28 o
   5   5   7        0.02        0.00     13.78 o
   6   5   7        1.11        6.07     29.14 o
 -12   6   7        3.37        0.00     23.31 o
 -11   6   7        4.51        4.13     22.27 o
 -10   6   7        2.65        4.98     20.55 o
  -9   6   7        7.11        9.59     14.47 o
  -8   6   7        0.00        8.83     11.96 o
  -7   6   7        0.05        7.92     10.43 o
  -6   6   7       17.17       15.79     10.05 o
  -5   6   7      110.21       93.35     19.00 o
  -4   6   7      102.27       82.44     19.20 o
  -3   6   7        6.74        1.19      8.42 o
  -2   6   7        0.62        6.40      7.89 o
  -1   6   7       15.12       19.02      9.54 o
   0   6   7       17.39       16.20     10.27 o
   1   6   7      267.30      276.40     24.48 o
   2   6   7       21.27       11.62     12.62 o
   3   6   7       40.55       38.12     14.66 o
   4   6   7        0.77        0.00     12.29 o
   5   6   7        0.01        1.14     14.14 o
 -12   7   7        3.35        0.00     27.92 o
 -11   7   7        9.48        0.00     20.71 o
 -10   7   7        3.16        0.00     15.64 o
  -9   7   7        1.12        2.22     12.53 o
  -8   7   7        1.86        4.51     11.41 o
  -7   7   7        0.46        0.00      9.62 o
  -6   7   7        9.00       12.76     11.07 o
  -5   7   7       58.84       58.57     16.35 o
  -4   7   7       17.40       42.33     15.39 o
  -3   7   7        2.47        5.65      7.92 o
  -2   7   7       25.18       26.24     10.37 o
  -1   7   7        5.40        4.15      8.65 o
   0   7   7        5.25       11.60      9.44 o
   1   7   7      244.37      247.96     22.07 o
   2   7   7        0.32        0.00      9.44 o
   3   7   7        1.15        0.00     12.08 o
   4   7   7        0.01        0.00     11.31 o
   5   7   7        8.88        0.00     13.99 o
 -12   8   7        0.01       35.21     36.42 o
 -11   8   7        0.63        0.00     21.02 o
 -10   8   7        5.38        0.00     15.81 o
  -9   8   7        1.71        0.00     11.68 o
  -8   8   7        4.20        3.75     12.26 o
  -7   8   7        0.21        0.00      9.85 o
  -6   8   7        1.79        5.52     13.99 o
  -5   8   7       23.04       38.23     15.11 o
  -4   8   7       40.76       52.41     16.17 o
  -3   8   7       91.27      104.17     14.31 o
  -2   8   7        0.55        8.64      8.80 o
  -1   8   7       75.27       72.63     14.49 o
   0   8   7       59.43       68.36     13.94 o
   1   8   7        3.52        0.00      9.39 o
   2   8   7      127.05      112.85     18.03 o
   3   8   7        7.11        4.78     14.22 o
   4   8   7        0.28        7.20     13.45 o
   5   8   7        3.31        9.40     17.34 o
 -11   9   7       17.21       16.19     20.30 o
 -10   9   7        5.63       19.42     17.52 o
  -9   9   7        4.35        0.00     12.43 o
  -8   9   7        0.84        2.97     11.73 o
  -7   9   7       41.77       46.48     17.98 o
  -6   9   7       58.10       62.08     21.88 o
  -5   9   7        0.02        7.48     11.75 o
  -4   9   7       60.91       67.30     18.52 o
  -3   9   7       23.05       28.71     14.63 o
  -2   9   7       93.22      105.48     15.86 o
  -1   9   7       66.63       72.36     14.25 o
   0   9   7      187.95      189.58     19.98 o
   1   9   7      163.62      156.09     19.27 o
   2   9   7        0.81        0.00      9.96 o
   3   9   7       10.99        3.85     11.54 o
   4   9   7        0.01        2.73     13.23 o
   5   9   7        0.01        1.47     18.72 o
 -11  10   7        0.12        0.00     17.81 o
 -10  10   7        4.34        1.77     18.76 o
  -9  10   7        6.44        0.00     12.80 o
  -8  10   7        0.03        3.96     14.17 o
  -7  10   7        0.26        7.89     13.20 o
  -6  10   7       30.75       37.36     16.25 o
  -5  10   7        2.31       10.59     13.19 o
  -4  10   7      128.67      119.86     23.07 o
  -3  10   7      146.33      158.93     25.46 o
  -2  10   7      151.73      180.15     18.86 o
  -1  10   7        0.01        0.00      7.95 o
   0  10   7       32.81       32.02     11.71 o
   1  10   7       78.13       66.54     15.48 o
   2  10   7       11.76        4.56     10.76 o
   3  10   7        2.72        0.00     11.30 o
   4  10   7        0.14        0.00     12.81 o
   5  10   7        5.34       13.96     24.04 o
 -11  11   7        2.57       18.21     24.89 o
 -10  11   7        2.62        9.58     15.69 o
  -9  11   7        0.04        0.00     11.47 o
  -8  11   7        0.03        0.32     14.08 o
  -7  11   7       13.71       12.16     14.47 o
  -6  11   7        9.82        2.53     12.51 o
  -5  11   7       47.70       40.06     20.16 o
  -4  11   7        4.94        5.23     12.81 o
  -3  11   7       77.85       83.34     20.90 o
  -2  11   7       85.08       82.58     20.69 o
  -1  11   7        0.78        0.00      8.94 o
   0  11   7        0.77        0.00      8.97 o
   1  11   7       21.86       19.26     11.66 o
   2  11   7       16.81       20.15     12.39 o
   3  11   7        2.79        0.00     11.53 o
   4  11   7        1.85        0.00     11.97 o
 -11  12   7        0.35        0.00     23.63 o
 -10  12   7        2.23        0.00     18.16 o
  -9  12   7        0.82        0.00     15.51 o
  -8  12   7        0.11        0.00     14.94 o
  -7  12   7        0.06       10.62     13.79 o
  -6  12   7        9.13        1.97     13.17 o
  -5  12   7       74.59       62.07     19.25 o
  -4  12   7       23.41       23.52     15.85 o
  -3  12   7       21.86       10.02     13.93 o
  -2  12   7       94.73       54.96     17.39 o
  -1  12   7        3.49        0.00      8.37 o
   0  12   7       81.16       81.20     16.98 o
   1  12   7        6.05        3.10     10.16 o
   2  12   7        0.48        6.40     11.84 o
   3  12   7        2.28        2.40     12.43 o
   4  12   7       14.62       15.73     14.27 o
 -10  13   7        0.48        4.13     17.93 o
  -9  13   7        0.36        0.00     16.03 o
  -8  13   7        1.68        0.00     14.75 o
  -7  13   7        0.88        6.95     14.94 o
  -6  13   7        0.07        4.43     13.70 o
  -5  13   7        1.04       15.23     15.51 o
  -4  13   7        1.41        4.62     13.93 o
  -3  13   7        1.59        7.47     13.96 o
  -2  13   7       13.70       10.42     13.03 o
  -1  13   7       51.95       35.65     14.75 o
   0  13   7       13.99       19.88     11.34 o
   1  13   7        0.68        0.00     10.49 o
   2  13   7       20.17       11.41     12.45 o
   3  13   7       31.19       16.51     14.50 o
 -10  14   7        0.21        9.71     24.36 o
  -9  14   7        0.30        4.87     18.42 o
  -8  14   7        0.78        0.00     15.11 o
  -7  14   7        6.62       23.46     16.79 o
  -6  14   7       18.69       27.67     17.17 o
  -5  14   7       21.53       18.07     16.17 o
  -4  14   7        0.73        9.06     17.46 o
  -3  14   7        1.28        0.86     13.77 o
  -2  14   7        3.03        0.00     13.21 o
  -1  14   7        0.21       17.77     13.45 o
   0  14   7       39.88       26.80     14.56 o
   1  14   7       25.15       23.90     13.55 o
   2  14   7        2.54        0.00     11.52 o
   3  14   7        0.75        0.00     13.36 o
  -9  15   7        1.22        0.00     17.90 o
  -8  15   7        3.00        3.75     16.48 o
  -7  15   7       18.06        0.00     16.07 o
  -6  15   7        0.24        4.92     15.05 o
  -5  15   7       35.50       22.13     18.38 o
  -4  15   7        1.94        3.36     12.99 o
  -3  15   7       26.64       30.24     18.63 o
  -2  15   7        0.01        6.19     14.88 o
  -1  15   7        3.29        0.79     14.12 o
   0  15   7        4.06        8.65     11.93 o
   1  15   7        0.28        0.00     11.10 o
   2  15   7        0.88        7.75     12.85 o
   3  15   7        0.08        0.00     13.29 o
  -9  16   7        1.56        0.00     24.28 o
  -8  16   7       13.74       11.40     18.90 o
  -7  16   7       18.63       11.25     17.05 o
  -6  16   7        6.98        5.99     16.34 o
  -5  16   7       33.79       31.13     20.42 o
  -4  16   7       88.75       61.26     24.19 o
  -3  16   7        9.63       23.22     20.55 o
  -2  16   7       49.11       60.45     21.80 o
  -1  16   7       35.78       42.30     18.69 o
   0  16   7        8.82       10.16     16.09 o
   1  16   7        0.41        0.00     11.42 o
   2  16   7        0.03        0.00     12.49 o
  -8  17   7        3.37        2.43     31.56 o
  -7  17   7        0.48        5.02     19.23 o
  -6  17   7       12.39       12.16     17.92 o
  -5  17   7       27.52       43.42     18.56 o
  -4  17   7        2.53        1.87     16.08 o
  -3  17   7        3.42        6.81     15.18 o
  -2  17   7        2.42        1.21     18.03 o
  -1  17   7       19.66       26.72     18.35 o
   0  17   7       35.70       32.15     19.89 o
   1  17   7        5.07        0.85     14.95 o
  -7  18   7        0.00        0.00     29.14 o
  -6  18   7        3.93       12.71     18.52 o
  -5  18   7        8.90       23.76     17.63 o
  -4  18   7        3.14        0.00     15.11 o
  -3  18   7        8.45        8.49     17.27 o
  -2  18   7        6.05       10.27     15.69 o
  -1  18   7        0.32        6.58     17.36 o
   0  18   7        4.89        3.92     21.11 o
  -4  19   7       19.64        0.00     17.63 o
  -3  19   7        0.02        0.00     14.26 o
  -2  19   7        0.82        0.00     16.72 o
  -1  19   7        5.76        0.00     26.71 o
 -12   0   8        1.21       13.35     32.78 o
 -10   0   8        2.96        3.64     27.92 o
  -9   0   8        0.05        0.00     21.85 o
  -8   0   8        0.80        1.21     23.07 o
  -7   0   8        6.77       20.64     24.28 o
  -6   0   8      113.38      187.04     29.61 o
  -5   0   8       30.55       28.05     13.91 o
  -4   0   8       27.95       52.41     20.64 o
  -3   0   8       21.15       35.32     18.83 o
  -2   0   8        2.52        0.00     14.82 o
  -1   0   8      229.13      249.49     74.06 o
   0   0   8      412.85      445.39    112.32 o
   1   0   8        0.01       16.84     18.74 o
   2   0   8       10.35        8.89     19.09 o
   3   0   8        1.99        0.00     15.71 o
   4   0   8        0.08       16.25     22.12 o
 -12   1   8       19.85       19.63     27.32 o
 -11   1   8        0.24        0.00     24.28 o
 -10   1   8        5.44       17.00     29.14 o
  -9   1   8        0.10        6.73     18.83 o
  -8   1   8        5.45       18.21     17.97 o
  -7   1   8        0.55        1.82     16.31 o
  -6   1   8       16.56       26.19     14.47 o
  -5   1   8       30.58       35.43     11.81 o
  -4   1   8        2.00        0.00      7.83 o
  -3   1   8        8.90        9.09     10.67 o
  -2   1   8       51.00       54.15     15.30 o
  -1   1   8       12.91       36.88     14.27 o
   0   1   8       73.54      100.76     25.93 o
   1   1   8       17.05        8.47     12.83 o
   2   1   8        0.17        9.54     14.91 o
   3   1   8        0.04        4.52     14.34 o
   4   1   8        9.73       13.19     15.80 o
 -12   2   8        8.02        0.00     31.56 o
 -11   2   8        1.18        0.00     21.46 o
 -10   2   8        0.00        0.00     17.60 o
  -9   2   8        0.68        7.28     24.28 o
  -8   2   8        1.51        0.00     15.86 o
  -7   2   8        6.28       11.81     13.70 o
  -6   2   8       41.37       30.02     12.46 o
  -5   2   8       20.50       25.45     11.90 o
  -4   2   8        3.52        2.41      8.65 o
  -3   2   8        0.07        0.00      8.82 o
  -2   2   8       17.76       21.15     12.05 o
  -1   2   8        1.46        0.00     10.45 o
   0   2   8      190.49      272.13     60.63 o
   1   2   8      112.03       95.48     19.93 o
   2   2   8       11.31        7.91     14.27 o
   3   2   8        7.21        7.84     13.48 o
   4   2   8        2.93        3.77     13.98 o
 -12   3   8        0.24        1.21     30.35 o
 -11   3   8        0.00        0.00     25.49 o
 -10   3   8        1.33        1.19     21.02 o
  -9   3   8        1.32        0.00     17.97 o
  -8   3   8        0.03        0.00     23.07 o
  -7   3   8        9.12        9.51     14.47 o
  -6   3   8       19.38       28.90     14.75 o
  -5   3   8       12.12        0.00     12.32 o
  -4   3   8        9.87       22.82     10.31 o
  -3   3   8        1.71        2.91      9.39 o
  -2   3   8        1.87        0.00      9.75 o
  -1   3   8       52.89       50.17     15.57 o
   0   3   8       47.34       50.49     15.92 o
   1   3   8        0.04        0.00     11.94 o
   2   3   8        4.30       14.64     14.91 o
   3   3   8        4.11        0.00     12.84 o
   4   3   8        2.14       13.91     15.38 o
 -12   4   8        4.68       42.49     38.85 o
 -11   4   8       14.10       19.55     24.36 o
 -10   4   8        0.70        0.00     20.39 o
  -9   4   8        1.02        0.69     17.97 o
  -8   4   8        0.08        0.00     13.70 o
  -7   4   8        0.07        0.00     14.14 o
  -6   4   8        7.01        1.70     12.06 o
  -5   4   8        1.99        0.00     10.39 o
  -4   4   8        2.01        0.00      8.99 o
  -3   4   8        0.92        0.00      7.46 o
  -2   4   8        5.14       10.99     10.00 o
  -1   4   8       84.97       94.45     18.77 o
   0   4   8       26.89       21.75     14.22 o
   1   4   8        8.89        6.34     13.18 o
   2   4   8        0.97        0.00     12.78 o
   3   4   8        3.08        8.53     14.68 o
   4   4   8        0.20        4.57     24.03 o
 -11   5   8        0.03       21.09     25.23 o
 -10   5   8        0.68        8.74     21.41 o
  -9   5   8        3.85        0.00     17.21 o
  -8   5   8        9.19       18.05     15.39 o
  -7   5   8        5.23        9.89     12.07 o
  -6   5   8        4.36       10.91     12.72 o
  -5   5   8        5.96       10.97     12.50 o
  -4   5   8       18.81       14.66     12.18 o
  -3   5   8        1.66        3.63      9.32 o
  -2   5   8        0.08        0.00     10.05 o
  -1   5   8       59.63       83.89     18.18 o
   0   5   8       55.44       44.21     16.67 o
   1   5   8       55.56       51.23     16.64 o
   2   5   8       13.53       15.22     16.63 o
   3   5   8        0.06        0.00     13.72 o
   4   5   8        0.10       21.85     36.42 o
 -11   6   8        0.12       13.96     24.04 o
 -10   6   8        1.15        7.56     22.12 o
  -9   6   8        0.07        0.00     14.91 o
  -8   6   8        1.78        0.00     12.23 o
  -7   6   8       26.41       36.10     21.02 o
  -6   6   8        0.08        0.00     12.83 o
  -5   6   8       23.51       14.32     13.21 o
  -4   6   8       27.37       29.77     15.89 o
  -3   6   8        3.15        8.21      9.52 o
  -2   6   8       16.06       21.96     11.65 o
  -1   6   8      111.79      138.28     18.51 o
   0   6   8       83.57       57.61     16.46 o
   1   6   8       33.85       44.97     16.50 o
   2   6   8        2.24        8.56     12.66 o
   3   6   8       15.13       28.39     16.03 o
 -11   7   8        4.82        8.65     23.50 o
 -10   7   8        3.72        0.00     21.88 o
  -9   7   8        0.08        6.87     15.64 o
  -8   7   8        1.47        0.00     13.91 o
  -7   7   8        0.28        0.64     15.71 o
  -6   7   8        5.94       21.03     14.50 o
  -5   7   8       18.54        2.47     11.60 o
  -4   7   8       14.28       14.05     13.13 o
  -3   7   8        0.27        5.33     10.69 o
  -2   7   8        9.90       19.74     11.24 o
  -1   7   8       47.61       50.43     13.72 o
   0   7   8        0.54       23.06     13.79 o
   1   7   8       10.73       14.26     12.85 o
   2   7   8        1.05        0.00     12.01 o
   3   7   8        1.26        4.24     14.63 o
 -11   8   8        0.09        0.00     29.14 o
 -10   8   8        1.15        0.00     17.49 o
  -9   8   8        0.01        6.07     19.74 o
  -8   8   8        2.73       17.44     17.22 o
  -7   8   8       10.07       10.15     14.04 o
  -6   8   8       29.89       40.70     16.73 o
  -5   8   8       23.03       34.08     16.04 o
  -4   8   8       29.02       47.72     17.81 o
  -3   8   8        9.62        0.00     11.75 o
  -2   8   8        2.39       12.61     11.02 o
  -1   8   8        9.19       12.88     10.78 o
   0   8   8        8.18        7.62     11.49 o
   1   8   8       15.16       17.22     14.86 o
   2   8   8        0.61        0.00     11.84 o
   3   8   8        0.56       13.18     15.52 o
 -11   9   8        0.30        7.28     33.99 o
 -10   9   8        0.08        1.58     22.64 o
  -9   9   8        0.62        0.00     16.89 o
  -8   9   8        2.25       14.22     15.81 o
  -7   9   8        4.19        0.00     13.70 o
  -6   9   8        9.30       15.34     15.29 o
  -5   9   8        3.77        2.63     12.46 o
  -4   9   8        2.52        3.58     12.67 o
  -3   9   8       31.41       14.89     15.33 o
  -2   9   8        1.93        6.02     10.68 o
  -1   9   8        7.15       11.43     11.69 o
   0   9   8        2.87       20.91     11.61 o
   1   9   8        4.56        1.67     11.44 o
   2   9   8        8.82        0.00     13.13 o
   3   9   8        1.38        0.00     14.20 o
 -10  10   8        0.17       18.72     25.31 o
  -9  10   8        0.01        0.00     15.99 o
  -8  10   8        0.48        9.10     15.58 o
  -7  10   8        3.54        2.62     15.11 o
  -6  10   8        7.71        1.78     17.46 o
  -5  10   8        0.61        0.00     13.50 o
  -4  10   8        1.05        0.00     13.07 o
  -3  10   8       32.95       38.17     24.16 o
  -2  10   8        0.12        4.08     13.98 o
  -1  10   8      110.25      124.72     18.59 o
   0  10   8       54.34       43.48     14.63 o
   1  10   8        0.00        1.68     11.11 o
   2  10   8        6.95       28.53     15.81 o
   3  10   8        2.67        0.00     31.56 o
 -10  11   8        0.13       19.42     35.21 o
  -9  11   8        0.08        0.00     16.99 o
  -8  11   8        4.04        9.62     16.04 o
  -7  11   8        2.77        9.75     16.31 o
  -6  11   8       16.21       23.57     20.55 o
  -5  11   8        2.77        0.00     12.83 o
  -4  11   8       16.11       15.64     15.39 o
  -3  11   8        3.60        2.96     13.64 o
  -2  11   8        0.56        0.79     14.10 o
  -1  11   8        4.98        0.68     11.62 o
   0  11   8        5.01        1.19     11.12 o
   1  11   8        0.07       12.98     12.38 o
   2  11   8        0.15        0.00     12.38 o
  -9  12   8        1.02        3.81     18.75 o
  -8  12   8       12.42        0.00     16.29 o
  -7  12   8       10.73       25.34     18.28 o
  -6  12   8        3.01       10.61     15.00 o
  -5  12   8        6.34        0.00     13.79 o
  -4  12   8       82.85       95.07     24.45 o
  -3  12   8        0.69        0.00     13.47 o
  -2  12   8        8.73       14.18     16.29 o
  -1  12   8        9.54       20.16     16.42 o
   0  12   8       15.54        5.58     11.86 o
   1  12   8        0.13        3.51     11.69 o
   2  12   8        2.41        0.00     12.50 o
  -9  13   8        0.02        0.00     23.13 o
  -8  13   8        5.18        0.00     15.81 o
  -7  13   8       23.10       38.45     19.74 o
  -6  13   8       33.58       40.28     19.60 o
  -5  13   8        6.75        6.68     18.03 o
  -4  13   8       22.56       13.87     16.03 o
  -3  13   8        6.18        1.86     14.49 o
  -2  13   8        4.16        7.92     16.36 o
  -1  13   8        0.38        0.00     14.26 o
   0  13   8        0.51        0.00     12.52 o
   1  13   8        4.02       13.26     13.83 o
  -8  14   8        0.06        0.00     18.02 o
  -7  14   8       13.37       20.58     18.05 o
  -6  14   8       36.31       40.04     21.49 o
  -5  14   8        6.36        9.05     15.89 o
  -4  14   8       10.34       15.88     16.56 o
  -3  14   8        8.56       15.96     16.25 o
  -2  14   8        1.44        8.76     15.83 o
  -1  14   8        1.46        0.00     14.35 o
   0  14   8        1.43        0.00     12.48 o
   1  14   8        2.06        0.88     14.30 o
  -8  15   8        7.86       23.07     32.78 o
  -7  15   8       10.92        1.48     17.81 o
  -6  15   8       70.32       75.06     23.32 o
  -5  15   8       10.08        6.12     17.22 o
  -4  15   8       10.83        9.11     20.60 o
  -3  15   8       11.03        9.36     16.46 o
  -2  15   8       12.54        0.00     16.79 o
  -1  15   8       15.37       12.83     17.43 o
   0  15   8        0.20        0.00     19.69 o
  -7  16   8       32.40       35.21     35.21 o
  -6  16   8        8.98       18.21     29.14 o
  -5  16   8       15.13       15.04     18.20 o
  -4  16   8        9.07       16.15     16.64 o
  -3  16   8        0.25        0.00     13.71 o
  -2  16   8        0.45       18.65     17.63 o
  -1  16   8        0.87        0.00     25.49 o
 -11   1   9        0.25        8.50     24.36 o
 -10   1   9        0.01        3.64     30.35 o
  -9   1   9        1.40        3.38     19.69 o
  -8   1   9        6.02       15.84     19.69 o
  -7   1   9        0.20        8.50     25.49 o
  -5   1   9        1.17       10.51     22.46 o
  -4   1   9        1.71        0.00     12.26 o
  -3   1   9        0.04        5.42     13.19 o
  -2   1   9        2.35       23.83     15.35 o
  -1   1   9       32.40       40.80     18.80 o
   0   1   9       54.36       43.29     18.63 o
   1   1   9        1.03        0.00     14.77 o
   2   1   9        0.03       19.98     20.66 o
 -11   2   9        0.03       14.05     26.17 o
 -10   2   9        0.16       19.42     35.21 o
  -9   2   9        0.41        6.44     21.02 o
  -8   2   9        0.35        0.00     25.49 o
  -7   2   9        2.85        1.21     23.07 o
  -6   2   9        0.00        0.00     15.71 o
  -5   2   9        0.86        1.55     18.36 o
  -4   2   9        0.11        3.29     11.96 o
  -3   2   9        0.33       15.31     13.08 o
  -2   2   9       93.55       85.66     20.77 o
  -1   2   9      192.25      251.86     48.72 o
   0   2   9        0.76        0.00     13.63 o
   1   2   9        0.23        4.85     15.53 o
   2   2   9        2.98        1.94     19.14 o
 -11   3   9        0.25        8.87     24.72 o
 -10   3   9        0.05        0.00     21.78 o
  -9   3   9        0.47        6.07     29.14 o
  -8   3   9        0.90       15.78     27.92 o
  -7   3   9        0.15        6.39     19.69 o
  -6   3   9        1.61       17.60     18.89 o
  -5   3   9        3.41        0.00     15.62 o
  -4   3   9       21.00       34.25     21.88 o
  -3   3   9        0.78        0.00     12.19 o
  -2   3   9       48.30       67.60     19.01 o
  -1   3   9        0.00        2.18     17.51 o
   0   3   9        6.07        4.75     14.25 o
   1   3   9        0.83        0.00     14.87 o
   2   3   9        0.03        6.07     36.42 o
 -10   4   9        0.05        3.31     23.32 o
  -9   4   9        1.37        0.00     18.44 o
  -8   4   9        0.49       24.28     30.35 o
  -7   4   9        3.24        0.00     15.95 o
  -6   4   9        0.74        4.11     13.38 o
  -5   4   9        2.10        0.00     12.09 o
  -4   4   9        3.40       16.87     20.55 o
  -3   4   9        0.00        3.84     13.06 o
  -2   4   9       39.67       54.91     19.38 o
  -1   4   9        1.99        0.00     13.49 o
   0   4   9       10.26        6.10     14.04 o
   1   4   9        0.22        0.00     13.34 o
   2   4   9        1.92       29.14     41.28 o
 -10   5   9        0.59        0.00     19.51 o
  -9   5   9        0.21        1.21     29.14 o
  -8   5   9       15.49       24.00     24.45 o
  -7   5   9       28.09       59.10     26.57 o
  -6   5   9        2.40        0.00     12.99 o
  -5   5   9        3.84        7.46     13.79 o
  -4   5   9        0.00        0.00     13.34 o
  -3   5   9        0.11        7.87     14.56 o
  -2   5   9       15.18       15.98     14.63 o
  -1   5   9        7.31        4.86     13.57 o
   0   5   9        0.55        6.78     14.04 o
   1   5   9        3.78        0.00     14.29 o
   2   5   9        0.05       20.64     41.28 o
 -10   6   9        0.44       13.35     37.63 o
  -9   6   9        3.95       17.00     32.78 o
  -8   6   9        4.34        0.00     24.28 o
  -7   6   9        0.09        4.05     20.55 o
  -6   6   9        3.41        0.00     13.08 o
  -5   6   9        1.38       19.65     14.77 o
  -4   6   9        3.79        1.65     13.77 o
  -3   6   9       14.04       10.97     19.18 o
  -2   6   9       52.32       59.54     17.36 o
  -1   6   9        2.27        0.00     13.09 o
   0   6   9       19.59        6.80     14.10 o
   1   6   9        0.04        5.50     15.34 o
   2   6   9        0.74        0.00     31.56 o
 -10   7   9        0.02        0.00     35.21 o
  -9   7   9        1.97        0.79     21.88 o
  -8   7   9        9.44       15.65     18.54 o
  -7   7   9        6.09        0.20     15.88 o
  -6   7   9        0.90        0.00     14.78 o
  -5   7   9        4.56        6.62     13.52 o
  -4   7   9        0.03       13.25     15.33 o
  -3   7   9        4.48       10.00     14.55 o
  -2   7   9       74.35       83.18     19.38 o
  -1   7   9        0.50        0.00     13.24 o
   0   7   9        0.01        6.39     16.91 o
   1   7   9        0.33        0.00     16.63 o
  -9   8   9        0.06        0.00     23.18 o
  -8   8   9        0.40        5.79     18.20 o
  -7   8   9        1.68        3.64     21.85 o
  -6   8   9        8.90       17.06     21.19 o
  -5   8   9        0.03        0.00     13.19 o
  -4   8   9       13.55        0.00     13.03 o
  -3   8   9       11.49        4.26     15.41 o
  -2   8   9        1.49       12.03     14.93 o
  -1   8   9       40.81       38.68     17.10 o
   0   8   9        0.16        0.00     13.54 o
   1   8   9        0.01       26.37     23.80 o
  -9   9   9        3.65        0.00     37.63 o
  -8   9   9        0.00        0.00     17.43 o
  -7   9   9        0.05        0.00     24.28 o
  -6   9   9        8.02       21.55     16.92 o
  -5   9   9       10.45       20.98     17.88 o
  -4   9   9       14.66        6.04     15.18 o
  -3   9   9       41.83       57.27     20.76 o
  -2   9   9        9.67       22.32     18.84 o
  -1   9   9        4.78        6.37     15.31 o
   0   9   9        2.65       16.45     18.77 o
   1   9   9        0.14        7.44     22.42 o
  -9  10   9        2.73        8.50     35.21 o
  -8  10   9        0.05        0.00     17.68 o
  -7  10   9       18.09       19.15     17.67 o
  -6  10   9       25.13       18.81     17.88 o
  -5  10   9       10.39        6.37     16.71 o
  -4  10   9        0.18        9.16     15.92 o
  -3  10   9       23.69        7.26     16.41 o
  -2  10   9       36.09       39.37     19.65 o
  -1  10   9        0.78        8.86     14.63 o
   0  10   9        0.33        1.59     22.27 o
  -8  11   9       12.22        3.36     17.02 o
  -7  11   9        5.67       12.00     17.44 o
  -6  11   9        7.12        0.00     19.51 o
  -5  11   9        9.53        5.04     16.42 o
  -4  11   9        2.02       20.90     17.44 o
  -3  11   9        3.20       27.78     18.29 o
  -2  11   9        0.63        4.03     17.43 o
  -1  11   9        2.67        8.61     17.72 o
   0  11   9        1.67        0.00     20.40 o
  -7  12   9        2.98        3.93     18.14 o
  -6  12   9        0.74        1.13     24.89 o
  -5  12   9       11.76        4.29     16.73 o
  -4  12   9        0.34        0.00     17.25 o
  -3  12   9       14.87        0.00     23.07 o
  -2  12   9        5.09       12.76     18.90 o
  -1  12   9        0.05       13.35     30.35 o
  -7  13   9        1.03        0.00     33.99 o
  -6  13   9        0.12        4.96     16.92 o
  -5  13   9        0.72        0.00     16.81 o
  -4  13   9        6.66        0.00     17.75 o
  -3  13   9        0.15        0.00     25.49 o
  -2  13   9        0.23        0.00     26.71 o
  -4   0  10       45.72       55.18     27.37 o
  -3   0  10       23.31       14.08     25.55 o
  -2   0  10        1.01        0.00     29.14 o
  -1   0  10        0.71       23.51     25.30 o
  -5   1  10       11.24       20.64     37.63 o
  -4   1  10        0.39        0.00     17.61 o
  -3   1  10       50.88       83.81     29.61 o
  -2   1  10       11.45        2.68     16.81 o
  -1   1  10        0.51        0.00     17.00 o
  -9   2  10        0.71        0.00     29.14 o
  -5   2  10        0.06        0.00     33.99 o
  -4   2  10        3.25        5.43     21.78 o
  -3   2  10       28.53       12.20     18.57 o
  -2   2  10       10.41        6.52     16.34 o
  -1   2  10        3.29        0.00     15.66 o
  -9   3  10        3.60       20.64     33.99 o
  -8   3  10        0.05        3.64     32.78 o
  -6   3  10        0.13        0.00     32.78 o
  -5   3  10        1.71        0.00     19.74 o
  -4   3  10        4.06        0.00     22.64 o
  -3   3  10        0.56        4.98     17.64 o
  -2   3  10        0.07       12.34     18.07 o
  -1   3  10        2.29        8.40     19.87 o
  -8   4  10        0.97        8.50     31.56 o
  -6   4  10        0.78        2.43     35.21 o
  -5   4  10        0.01        0.00     19.99 o
  -4   4  10       13.59       16.09     22.67 o
  -3   4  10        1.78       17.12     23.13 o
  -2   4  10        6.72        7.84     16.52 o
  -1   4  10        0.20       11.89     23.67 o
  -8   5  10        1.64       17.00     32.78 o
  -7   5  10        2.13       12.23     23.13 o
  -6   5  10        0.02        0.00     37.63 o
  -5   5  10        0.28        0.00     20.12 o
  -4   5  10        9.47       27.48     24.18 o
  -3   5  10        5.72        1.62     19.33 o
  -2   5  10        8.23        7.87     16.84 o
  -1   5  10        3.99        0.00     19.76 o
  -8   6  10        5.23        0.00     30.35 o
  -7   6  10        3.11        0.29     21.88 o
  -6   6  10        0.04        0.00     17.09 o
  -5   6  10        2.34        0.00     20.12 o
  -4   6  10       20.71       23.76     27.32 o
  -3   6  10       26.24       30.12     26.95 o
  -2   6  10       14.77       29.09     22.63 o
  -7   7  10        3.65       17.48     23.04 o
  -6   7  10        0.05        0.00     16.21 o
  -5   7  10        4.92       15.20     22.91 o
  -4   7  10       16.15        5.08     23.32 o
  -3   7  10        0.04        0.26     23.60 o
  -7   8  10        3.26        0.00     19.49 o
  -6   8  10        3.17        0.00     16.77 o
  -5   8  10        0.48        9.48     17.52 o
  -4   8  10        0.33        0.00     21.28 o
  -6   9  10        3.62       11.61     18.85 o
  -5   9  10        0.62        0.00     16.92 o
  -4   9  10        0.68       26.71     32.78 o
 
